# Supplementary material for: Evaluating the relationship between alcohol consumption, tobacco use, and cardiovascular disease: A multivariable Mendelian randomization study
Source: PLoS Med. 2020 Dec 4;17(12):e1003410. doi: 10.1371/journal.pmed.1003410 (PMC7717538; doi:10.1371/journal.pmed.1003410)
Supplement: S1 Table — (XLSX) [file pmed.1003410.s003.xlsx]

## Sheet: Sheet1
S1 Table. Phenotype source and description
	Consortium	First Author (Year)	Sample Size	N Cases	N Controls	Population	Outcome Units	MRC-IEU id:	Notes: N UKB	Desciption notes:
EXPOSURES:
Alchol consumption - log transformed drinks per week (DPW)	GSCAN	Liu (2019)	941280	NA	NA	Mixed	continuous	NA	311126
Smoker initiation (SI)	GSCAN	Liu (2019)	1232091	NA	NA	Mixed	binary	NA	383631
ALTERNATIVE EXPOSURES:
Alcohol consumption - Drinks per week (DPW)	SSGAC (UKBB)	Karlsson Linner (2019)	414343	NA	NA	European	continuous	NA	414343
Ever Smoker Status (ES)	SSGAC (UKBB, TAG )	Karlsson Linner (2019)	518633	NA	NA	European	binary	NA	444598
OUTCOMES:
Stroke	ISGC/MEGASTROKE	Malik (2018)	446696	40585	496111	Mixed	logOR	ebi-a-GCST006906	0
Ischemic stroke (large artery atherosclerosis)	ISGC/MEGASTROKE	Malik (2018)	410484	4373	406111	Mixed	logOR	ebi-a-GCST006907	0
Ischemic stroke	ISGC/MEGASTROKE	Malik (2018)	440328	34217	406111	Mixed	logOR	ebi-a-GCST006908	0
Ischemic stroke (small-vessel)	ISGC/MEGASTROKE	Malik (2018)	198048	5386	192662	Mixed	logOR	ebi-a-GCST006909	0
Ischemic stroke (cardioembolic)	ISGC/MEGASTROKE	Malik (2018)	413304	7193	406111	Mixed	logOR	ebi-a-GCST006910	0
Stroke, excluding SAH	Neale Lab	Neale Lab (2018)	361194	3832	357362	European	binary	ukb-d-I9_STR	361194
Stroke, including SAH	Neale Lab	Neale Lab (2018)	361194	4484	356710	European	binary	ukb-d-I9_STR_SAH	361194
Ischaemic Stroke, excluding all haemorrhages	Neale Lab	Neale Lab (2018)	361194	3314	357880	European	binary	ukb-d-I9_STR_EXH	361194
Stroke	Neale Lab	Neale Lab (2018)	361194	6146	355048	European	binary	ukb-d-C_STROKE	361194
Vascular/heart problems diagnosed by doctor: Stroke	MRC-IEU	Elsworth (2018)	461880	7055	454825	European	binary/ SD	ukb-b-8714	461880
Myocardial infarction	CARDIoGRAMplus4CD	Nikpay (2015)	171875	43676	128199	Mixed	binary	ieu-a-798	0
Coronary heart disease	CARDIoGRAMplus4CD	Nikpay (2015)	184305	60801	123504	Mixed	binary	ieu-a-7	0
Diagnoses - main ICD10: I50 Heart failure	Neale Lab	Neale Lab (2018)	361194	1088	360106	European	binary	ukb-d-I50	361194
Heart Failure	HERMES	Shah (2020)	972032	47309	930014	European	binary	NA	394192
Heart failure	Neale Lab	Neale Lab (2018)	361194	1405	359789	European	binary	ukb-d-HEARTFAIL	361194
Coronary artery disease	NA	van der Harst (2017)	547261	122733	424528		logOR	ebi-a-GCST005195	296525
Operation code: coronary artery bypass grafts	MRC-IEU	Elsworth (2018)	462933	3511	459422	European	binary/ SD	ukb-b-12465	462933
Operation code: coronary angioplasty (ptca) +/- stent	MRC-IEU	Elsworth (2018)	462933	4836	458097	European	binary/ SD	ukb-b-7869	462933
Major coronary heart disease event	Neale Lab	Neale Lab (2018)	361194	10157	351037	European	binary	ukb-d-I9_CHD	361194
Coronary atherosclerosis	Neale Lab	Neale Lab (2018)	361194	14334	346860	European	binary	ukb-d-I9_CORATHER	361194
Diagnoses - main ICD10: I25.1 Atherosclerotic heart disease	MRC-IEU	Elsworth (2018)	463010	12171	450839	European	SD	ukb-b-1668	463010
Peripheral artery disease	Neale Lab	Neale Lab (2018)	361194	1230	359964	European	binary	ukb-d-I9_PAD	361194
Atrial fibrillation	NA	Nielsen (2018)	1030836	60620	970216	European	logOR	ebi-a-GCST006414
Vascular/heart problems diagnosed by doctor: High blood pressure	MRC-IEU	Elsworth (2018)	461880	124227	337653	European	SD	ukb-b-14177	461880
BIOMARKERS/ RISK FACTORS
Diastolic blood pressure, automated reading	MRC-IEU	Elsworth (2018)	436424	NA	NA	European	SD (mmHg)	ukb-b-7992	436424
Systolic blood pressure, automated reading	MRC-IEU	Elsworth (2018)	436419	NA	NA	European	SD (mmhHg)	ukb-b-20175	436419
HDL cholesterol	GLGC	Willer (2013)	187167	NA	NA	Mixed	SD (mg/dL)	ieu-a-299	0
LDL cholesterol	GLGC	Willer (2013)	173082	NA	NA	Mixed	SD (mg/dL)	ieu-a-300	0
Total cholesterol	GLGC	Willer (2013)	187365	NA	NA	Mixed	SD (mg/dL)	ieu-a-301	0
Triglycerides	GLGC	Willer (2013)	177861	NA	NA	Mixed	SD (mg/dL)	ieu-a-302	0
HDL cholesterol	Neale Lab	Neale Lab (2018)	315133	NA	NA	European	continuous (quantile)	ukb-d-30760_irnt	315133
LDL direct	Neale Lab	Neale Lab (2018)	343621	NA	NA	European	continuous (quantile)	ukb-d-30780_irnt	343621
Triglycerides	Neale Lab	Neale Lab (2018)	343992	NA	NA	European	continuous (quantile)	ukb-d-30870_irnt	343992
Cholesterol	Neale Lab	Neale Lab (2018)	344278	NA	NA	European	continuous (quantile)	ukb-d-30690_irnt	344278
Non-cancer illness code, self-reported: high cholesterol	MRC-IEU	Elsworth (2018)	462933	56753	406180	European	binary/ SD	ukb-b-10912	462933
Apoliprotein A	Neale Lab	Neale Lab (2018)	313387	NA	NA	European	continuous (quantile)	ukb-d-30630_irnt	313387
Apoliprotein B	Neale Lab	Neale Lab (2018)	342590	NA	NA	European	continuous (quantile)	ukb-d-30640_irnt	342590
Lipoprotein A	Neale Lab	Neale Lab (2018)	361194	NA	NA	European	continuous (quantile)	ukb-d-30790_irnt	361194
Medication for cholesterol, blood pressure or diabetes: Blood pressure medication	MRC-IEU	Elsworth (2018)	209638	51976	157662	European	binary/ SD	ukb-b-14395	209638
Medication for cholesterol, blood pressure or diabetes: Cholesterol lowering medication	MRC-IEU	Elsworth (2018)	209668	48480	161188	European	binary/ SD	ukb-b-11740	209668
CARDIAC MRI-DERIVED PHENOTYPES (see notes)
Left ventricular end - systolic volume	UKB Cardiac MRI GWAS	Pirruccello (2020)	36041	NA	NA	European		NA	36041
Left ventricular end - disastolic volume	UKB Cardiac MRI GWAS	Pirruccello (2020)	36041	NA	NA	European		NA	36041
Left ventricular end - disastolic volume (BSA indexed)	UKB Cardiac MRI GWAS	Pirruccello (2020)	36041	NA	NA	European		NA	36041
Left ventricular end - systolic volume (BSA indexed)	UKB Cardiac MRI GWAS	Pirruccello (2020)	36041	NA	NA	European		NA	36041
Left ventricular ejection fraction	UKB Cardiac MRI GWAS	Pirruccello (2020)	36041	NA	NA	European	%	NA	36041
Stroke volume (BSA indexed)	UKB Cardiac MRI GWAS	Pirruccello (2020)	36041	NA	NA	European		NA	36041
Stroke volume	UKB Cardiac MRI GWAS	Pirruccello (2020)	36041	NA	NA	European		NA	36041
FINNGEN R3 DISEASE ENDPOINTS	Consortioum	First Author (Year)	Sample Size	N Cases	N Controls	Populaton	Outcome Units	FINNGEN ID	Notes: N UKB	Dexription notes:
Ischemic heart diseases	FinnGen Release 3 (16-JUN-2020)	Pre-publication	135638	19864	115774	European		I9_ISCHHEART	NA	Angina pectoris; Myocardial infarction, strict; Myocardial infarction; Complications following myocardial infarction; Status post-ami; Coronary atherosclerosis; Coronary revascularization (Coronary angiopasty or Coronary artery bypass grafting);
Myocardial infarction	FinnGen Release 3 (16-JUN-2020)	Pre-publication	124008	8234	115774	European		I9_MI	NA
Coronary atherosclerosis	FinnGen Release 3 (16-JUN-2020)	Pre-publication	130746	14972	115774	European		I9_CORATHER	NA
Cerebrovascular diseases	FinnGen Release 3 (16-JUN-2020)	Pre-publication	135638	9523	126115	European		I9_CEREBVASC	NA	Subarachnoid haemmorrhage; Intracerebral haemmorrhage; Other intracranial haemorrhages; Ischaemic Stroke, excluding all haemorrhages; Occlusion and stenosis of arteries, not leading to stroke; Dissection of cerebral arteries, nonruptured; Cerebral aneurysm, nonruptured; Endovascular or surgical operations to intracerebral aneurysms; Cerebral atherosclerosis; Progressive vascular leukoencephalopat…
Transient ischemic attack	FinnGen Release 3 (16-JUN-2020)	Pre-publication	130934	5365	125569
Subarachnoid haemmorrhage	FinnGen Release 3 (16-JUN-2020)	Pre-publication	125759	820	124939	European		I9_SAH	NA
Intracerebral haemmorrhage	FinnGen Release 3 (16-JUN-2020)	Pre-publication	125966	1011	124955	European		I9_ICH	NA
Other intracranial haemorrhages	FinnGen Release 3 (16-JUN-2020)	Pre-publication	126309	194	126115	European		I9_OTHINTRACRA	NA
Stroke, excluding SAH	FinnGen Release 3 (16-JUN-2020)	Pre-publication	131099	7142	123957	European		I9_STR	NA
Stroke, including SAH (Subarachnoid haemmorrhage)	FinnGen Release 3 (16-JUN-2020)	Pre-publication	132130	7718	124412	European		I9_STR_SAH	NA
Ischaemic Stroke, excluding all haemorrhages	FinnGen Release 3 (16-JUN-2020)	Pre-publication	132031	6462	125569	European		I9_STR_EXH	NA
Cerebral aneurysm, nonruptured	FinnGen Release 3 (16-JUN-2020)	Pre-publication	126670	555	126115	European		I9_ANEURYSM	NA
Endovascular or surgical operations to intracerebral aneurysms;	FinnGen Release 3 (16-JUN-2020)	Pre-publication	126494	379	126115	European		I9_ANEUR	NA
Atrial fibrillation and flutter	FinnGen Release 3 (16-JUN-2020)	Pre-publication	86200	12859	73341	European		I9_AF	NA	Dronedarone medication
Death due to cardiac causes	FinnGen Release 3 (16-JUN-2020)	Pre-publication	135638	5569	130069	European		I9_K_CARDIAC	NA
Hypertensive diseases	FinnGen Release 3 (16-JUN-2020)	Pre-publication	135638	34280	101358	European		I9_HYPERTENSION	NA	Hypertension, essential; Hypertension, Pulmonary Arterial; Hypertensive heart and/or renal disease; Hypertensive Heart Disease; Hypertensive Renal Disease; Secondary hypertension; Hypertension
Hypertension	FinnGen Release 3 (16-JUN-2020)	Pre-publication	133815	32457	101358	European		I9_HYPTENS	NA
Major coronary heart disease event	FinnGen Release 3 (16-JUN-2020)	Pre-publication	135638	13753	121885	European		I9_CHD	NA	Coronary revascularization (Coronary angiopasty; Coronary artery bypass grafting); Myocardial infarction
Ischaemic heart disease, wide definition	FinnGen Release 3 (16-JUN-2020)	Pre-publication	135638	20283	115355	European		I9_IHD	NA
Cardiomyopathy	FinnGen Release 3 (16-JUN-2020)	Pre-publication	101316	1883	99433	European		I9_CARDMYO	NA	Cardiomyopathies, Primary/intrinsic; Cardiomyopathies, Secondary/extrinsic; Cardiomyopathy, Hypertrophic obstructive; Alcoholic cardiomyopathy; Restrictive cardiomyopathy; Cardiomyopathy, other and unspecified; Cardiomyopathy in other diseases
Conduction disorders	FinnGen Release 3 (16-JUN-2020)	Pre-publication	101998	2565	99433	European		I9_CONDUCTIO	NA	AV-block; Left bundle-branch block; Right bundle-branch block
AV-block	FinnGen Release 3 (16-JUN-2020)	Pre-publication	100793	1360	99433	European		I9_AVBLOCK	NA
Left bundle-branch block	FinnGen Release 3 (16-JUN-2020)	Pre-publication	99910	477	99433	European		I9_LBBB	NA
Right bundle-branch block	FinnGen Release 3 (16-JUN-2020)	Pre-publication	99662	229	99433	European		I9_RBBB	NA
Cardiac arrest	FinnGen Release 3 (16-JUN-2020)	Pre-publication	73969	628	73341	European		I9_CARDARR	NA
Diseases of arteries, arterioles and capillaries	FinnGen Release 3 (16-JUN-2020)	Pre-publication	135638	7213	128425	European		I9_DOAAC	NA	Atherosclerosis, excluding cerebral, coronary and PAD; Dissection of aorta; Aortic aneurysm; Other aneurysm; Other peripheral vascular diseases; Thromboangiitis obliterans; Arterial embolism and thrombosis (Embolism and thrombosis of abdominal aorta; Arterial embolism and thrombosis of lower extremity artery; Other arterial embolism and thrombosis); Other diseases of arteries and capillaries; Per…
Atherosclerosis, excluding cerebral, coronary and PAD	FinnGen Release 3 (16-JUN-2020)	Pre-publication	132411	3986	128425	European		I9_ATHSCLE	NA
Aortic aneurysm	FinnGen Release 3 (16-JUN-2020)	Pre-publication	129945	1520	128425	European		I9_AORTANEUR	NA
Other aneurysm	FinnGen Release 3 (16-JUN-2020)	Pre-publication	128773	348	128425	European		I9_OTHANEUR	NA
Arterial embolism and thrombosis of lower extremity artery	FinnGen Release 3 (16-JUN-2020)	Pre-publication	128713	288	128425	European		I9_ARTEMBTHRLOW	NA
Other arterial embolism and thrombosis	FinnGen Release 3 (16-JUN-2020)	Pre-publication	128628	203	128425	European		I9_ARTEMBTHRNAS	NA
Peripheral artery disease	FinnGen Release 3 (16-JUN-2020)	Pre-publication	132712	4287	128425	European		I9_PAD	NA	Peripheral artery operations in Hilmo
Venous thromboembolism	FinnGen Release 3 (16-JUN-2020)	Pre-publication	135638	5403	130235	European		I9_VTE	NA
DVT of lower extremities	FinnGen Release 3 (16-JUN-2020)	Pre-publication	120513	2821	117692	European		I9_PHLETHROMBDVTLOW	NA
Heart failure,strict	FinnGen Release 3 (16-JUN-2020)	Pre-publication	128805	7736	121069	European		I9_HEARTFAIL	NA
All-cause Heart Failure	FinnGen Release 3 (16-JUN-2020)	Pre-publication	135265	13843	121422	European		I9_HEARTFAIL_ALLCAUSE	NA
Hypertrophic cardiomyopathy	FinnGen Release 3 (16-JUN-2020)	Pre-publication	135638	355	135283	European		I9_HYPERTROCARDMYOP	NA
Abbreviations:
CARDIoGRAMplus4CD:	Coronary ARtery DIsease Genome wide Replication and Meta-analysis (CARDIoGRAM) plus The Coronary Artery Disease (C4D) Genetics
FinnGen
GLGC:	Global Lipids Genetis Consortium
GSCAN:	GWAS & Sequencing Consortium of Alcohol and Nicotine Use
HERMES:	Heart Failure Molecular Epidemiology for Therapeurtic Targets
ISGC:	International Stroke Genetics Consortium
MRC-IEU:	Medical Research Center-Integrative Epidemiology Center (UK Bristol)
SSGAC:	Social Science Genetic Association Consortium
UKB:	UK Biobank
GSCAN:	GWAS & Sequencing Consortium of Alcohol and Nicotine Use
Notes:
Output from MRC-IEU GWAS pipeline using Phesant derived variables from UKBiobank
BSA: Body Surface Area; BSA-indexed values were produced (LVEDVi, LVESVi, and Svi) by, respectively, dividing the values for LVEDV, LVESV, and SV by the individual’s Mosteller BSA.
