# Supplementary material for: Evaluating the relationship between alcohol consumption, tobacco use, and cardiovascular disease: A multivariable Mendelian randomization study
Source: PLoS Med. 2020 Dec 4;17(12):e1003410. doi: 10.1371/journal.pmed.1003410 (PMC7717538; doi:10.1371/journal.pmed.1003410)
Supplement: S2 Table — (XLSX) [file pmed.1003410.s004.xlsx]

## Sheet: S2 Table
S2 Table. Genetic instruments for alcohol consumption harmonized with smoking initiation/ ever smoker status
Primary exposure data (a)																								Secondary exposure datasets (b)
Alcohol Consumption (log transformed drinks per week)												Smoking Initiation												Alcohol consumption (drinks per week)												Ever smoked
SNP	Effect Allele	Alternate Allele	EAF	Sample size per SNP	Beta	SE	p-value	r2	F statistic	Overal r2	Overall F statistic	SNP	Effect Allele	Other Allele	EAF	Sample Size per SNP	Beta	SE	p-value	r2	F statistic	Overal r2	Overall F statistic	SNP	Effect allele	Other allele	EAF	Sample size per SNP	beta	se	p-vlalue	r2	F statistic	Overall r2	Overall F statistic	SNP	Effect allele	Other allele	EAF	Sample size per SNP	beta	se	p-value	r2	F statistic	Overall r2	Overall F statistic
rs705687	G	A	0.785	939356	-0.010904	0.00177589	8.15e-10	4.01323e-05	37.7	0.00533	72.0504	rs12130857	A	G	0.324968	1232091	-0.0180031	0.00272026	3.65e-11	3.55481e-05	43.8	0.00735201	43.8648	rs780569	A	T	0.726132	414343	-0.01533	0.00245	4.117e-10	9.44824e-05	39.1518	0.0086742	62.5005	rs301805	T	G	0.441069	518633	-0.01117	0.00203	3.91e-08	5.83753e-05	30.2771	0.0116934	43.5083
rs58107686	A	C	0.328	902538	-0.00974713	0.00158537	7.79e-10	4.18801e-05	37.8			rs301807	G	A	0.57	1232091	0.0180144	0.00257349	2.5e-12	3.97682e-05	49			rs12124523	T	C	0.0928241	414343	-0.0229	0.00359	1.67e-10	9.81927e-05	40.6895			rs10914684	A	G	0.338112	518633	-0.01518	0.00214	1.27e-12	9.70094e-05	50.3171
rs12088813	C	A	0.267	939356	-0.00932905	0.00164916	1.58e-08	3.40647e-05	32			rs1889571	G	T	0.131	1232091	0.0221798	0.00377614	4.19e-09	2.80004e-05	34.5			rs1260326	T	C	0.40482	414343	-0.03492	0.00228	9.596e-53	0.000565813	234.573			rs12030183	T	C	0.682907	518633	0.01491	0.00215	4.24e-12	9.2721e-05	48.0926
rs5024204	T	A	0.278	939356	0.00970271	0.00162847	2.55e-09	3.77904e-05	35.5			rs10914684	A	G	0.324	1232091	-0.0158038	0.00272237	6.32e-09	2.73511e-05	33.7			rs62135521	T	G	0.0378195	414343	-0.03439	0.00517	3.001e-11	0.000106777	44.2469			rs11210892	A	G	0.647428	518633	-0.01557	0.00214	3.57e-13	0.000102058	52.9358
rs10753661	A	G	0.684	939356	-0.00863813	0.00156927	3.76e-08	3.22551e-05	30.3			rs951740	A	G	0.625	1232091	0.0295409	0.00263171	3.82e-29	0.000102255	126			rs528301	A	G	0.605266	414343	0.02039	0.00224	1.045e-19	0.000199936	82.8588			rs2310752	A	G	0.432199	518633	-0.01486	0.00203	2.37e-13	0.00010331	53.5853
rs28680958	A	G	0.217	939356	-0.0109965	0.00176994	5.13e-10	4.10903e-05	38.6			rs12022778	C	A	0.202	1227673	0.0268248	0.00317904	3.18e-17	5.79925e-05	71.2			rs1568450	A	G	0.359532	414343	-0.01482	0.00231	1.395e-10	9.93275e-05	41.1597			rs17543124	A	G	0.811241	518633	0.01458	0.00246	2.98e-09	6.7726e-05	35.1273
rs823114	A	G	0.553	939356	0.00876774	0.00146742	2.31e-09	3.80033e-05	35.7			rs4912332	T	C	0.491	1232091	0.0141209	0.00254856	2.94e-08	2.49164e-05	30.7			rs11692435	A	G	0.0855867	414343	0.02567	0.00403	1.807e-10	9.79127e-05	40.5734			rs2340403	T	C	0.600262	518633	-0.014	0.00208	1.55e-11	8.73436e-05	45.3033
rs77165542	T	C	0.0349	941280	-0.0260109	0.00397124	5.63e-11	4.55742e-05	42.9			rs1022528	A	G	0.344	1232091	0.0174022	0.00268202	8.48e-11	3.41684e-05	42.1			rs13413953	T	G	0.657237	414343	0.01378	0.00232	3.06e-09	8.51384e-05	35.2795			rs4650277	A	G	0.448614	518633	0.01508	0.00219	5.53e-12	9.14144e-05	47.4149
rs1260326	C	T	0.601	941280	0.0208898	0.00148834	8.05e-45	0.000209246	197			rs1514176	A	G	0.58	1232091	-0.0193002	0.0025814	7.67e-14	4.5368e-05	55.9			rs7630012	A	G	0.539298	414343	0.01306	0.00225	6.703e-09	8.13066e-05	33.6916			rs12042107	T	C	0.47279	518633	0.0143	0.00218	5.42e-11	8.29589e-05	43.0288
rs13383034	T	C	0.329	941280	0.014927	0.0015512	6.31e-22	9.8367e-05	92.6			rs11162019	T	C	0.363	1232091	-0.0154947	0.00264954	5.06e-09	2.77569e-05	34.2			rs9822731	T	C	0.781783	414343	-0.02104	0.00267	3.617e-15	0.000149846	62.0968			rs35761479	A	G	0.117647	518633	-0.0221	0.00332	3e-11	8.54301e-05	44.3107
rs13032049	G	A	0.283	941280	0.0101946	0.00161798	3e-10	4.21748e-05	39.7			rs1008078	T	C	0.402	1232091	0.0228169	0.00259854	1.63e-18	6.25727e-05	77.1			rs142338804	A	G	0.0205882	414343	-0.04242	0.00746	1.301e-08	7.80315e-05	32.3343			rs1891196	A	G	0.557345	518633	-0.01241	0.00203	8.99e-10	7.20543e-05	37.3724
rs828867	A	G	0.545	941280	0.00875716	0.0014636	2.15e-09	3.80319e-05	35.8			rs12027999	C	T	0.12	1232091	-0.0243588	0.00392068	5.33e-10	3.13279e-05	38.6			rs7620901	T	C	0.412735	414343	-0.01306	0.00226	7.996e-09	8.05888e-05	33.3941			rs55921136	T	C	0.804558	518633	0.01554	0.0027	8.09e-09	6.38685e-05	33.1264
rs11692435	A	G	0.0852	937516	0.0174499	0.00261585	2.53e-11	4.74636e-05	44.5			rs45444697	G	C	0.212	1232091	0.0196902	0.00311719	2.72e-10	3.23829e-05	39.9			rs2858088	A	G	0.387388	414343	-0.01426	0.0023	5.465e-10	9.27648e-05	38.44			rs11808210	A	G	0.0665691	518633	0.0218	0.00375	6.24e-09	6.51571e-05	33.7948
rs13024996	A	C	0.364	941280	-0.0109126	0.00151477	5.72e-13	5.51346e-05	51.9			rs2901785	A	G	0.446	1232091	-0.0173083	0.00256313	1.47e-11	3.70089e-05	45.6			rs11940694	A	G	0.405159	414343	-0.03074	0.00228	2.953e-41	0.000438518	181.777			rs13396935	A	G	0.173899	518633	-0.01912	0.00263	3.62e-13	0.000101897	52.8523
rs72859280	T	G	0.0362	941280	0.0228853	0.00390192	4.44e-09	3.65447e-05	34.4			rs147052174	T	G	0.0171	1232091	0.0623094	0.00982745	2.3e-10	3.26264e-05	40.2			rs1229984	T	C	0.047459	414343	-0.22662	0.00748	7.8e-202	0.00221041	917.896			rs1004787	A	G	0.580674	518633	0.01766	0.00217	4.48e-16	0.000127687	66.2311
rs56337305	C	T	0.383	941280	-0.00958838	0.00149928	1.63e-10	4.34496e-05	40.9			rs35656245	A	G	0.276	1232091	0.0159456	0.00285016	2.23e-08	2.54033e-05	31.3			rs62305782	T	C	0.114383	414343	0.03248	0.00348	9.842e-21	0.000210195	87.1111			rs143909875	T	C	0.896689	518633	-0.02014	0.00356	1.6e-08	6.17067e-05	32.0051
rs13094887	T	A	0.301	941280	-0.0103097	0.00158893	8.57e-11	4.47243e-05	42.1			rs12739243	C	T	0.221	1232091	-0.0212518	0.00307064	4.45e-12	3.88755e-05	47.9			rs13107325	T	C	0.065445	414343	-0.04358	0.00425	1.203e-24	0.000253703	105.147			rs1863161	A	G	0.5413	518633	0.01208	0.00202	2.37e-09	6.89511e-05	35.7628
rs62250685	G	A	0.614	937516	-0.0143571	0.00150009	1.05e-21	9.76954e-05	91.6			rs12563365	A	G	0.556	1232091	0.0165589	0.00256428	1.05e-10	3.38437e-05	41.7			rs7688435	T	C	0.156575	414343	-0.0182	0.00323	1.812e-08	7.66204e-05	31.7496			rs2419903	T	C	0.393717	518633	-0.01432	0.00204	2.1e-12	9.50002e-05	49.2749
rs9838144	C	G	0.209	941280	-0.00996422	0.00179252	2.65e-08	3.28266e-05	30.9			rs114976176	C	A	0.351571	1232091	-0.0155137	0.00266843	6.04e-09	2.74323e-05	33.8			rs4916723	A	C	0.596212	414343	0.01535	0.00226	1.074e-11	0.000111325	46.1317			rs1492546	C	G	0.432984	518633	-0.01415	0.00218	8.62e-11	8.12278e-05	42.1308
rs2011092	C	T	0.338643	941280	-0.00890041	0.00154006	7.35e-09	3.54823e-05	33.4			rs62106258	C	T	0.047329	1232091	-0.045498	0.0060001	3.33e-14	4.66664e-05	57.5			rs78119163	A	G	0.898029	414343	0.01905	0.00347	3.965e-08	7.27343e-05	30.1392			rs1368550	T	C	0.52627	518633	0.01924	0.00201	1.08e-21	0.000176637	91.6259
rs6787172	G	T	0.554	941280	-0.00803089	0.00146623	4.27e-08	3.18705e-05	30			rs1022376	C	T	0.515821	1174994	-0.0147448	0.00261063	1.66e-08	2.71483e-05	31.9			rs9349379	A	G	0.601063	414343	-0.01332	0.00227	4.627e-09	8.30923e-05	34.4316			rs3980078	A	G	0.198229	518633	-0.01563	0.00283	3.42e-08	5.88111e-05	30.5032
rs3748034	T	G	0.143	941280	-0.0117403	0.00208194	1.67e-08	3.37826e-05	31.8			rs61533748	C	T	0.384	1232091	0.0174357	0.00261962	2.82e-11	3.59538e-05	44.3			rs11773627	T	C	0.779674	414343	-0.01623	0.00283	9.414e-09	7.93724e-05	32.89			rs12476173	A	G	0.625916	518633	0.01151	0.00209	3.69e-08	5.84753e-05	30.329
rs11940694	G	A	0.597	941280	0.0259499	0.00148589	3.03e-68	0.000323922	305			rs2710634	C	T	0.521	1232091	-0.0177614	0.00255039	3.36e-12	3.93624e-05	48.5			rs34908430	T	C	0.299322	414343	-0.01363	0.00244	2.194e-08	7.53042e-05	31.2041			rs6720647	A	G	0.825685	518633	-0.01363	0.00235	6.86e-09	6.48586e-05	33.64
rs4501255	G	C	0.235	941280	0.0106934	0.00171894	4.83e-10	4.11125e-05	38.7			rs62137126	G	A	0.121094	1232091	-0.0236911	0.00390536	1.31e-09	2.9867e-05	36.8			rs12673949	A	G	0.75291	414343	0.0144	0.0025	7.867e-09	8.00664e-05	33.1776			rs961414	T	G	0.52527	518633	-0.02203	0.00201	6.99e-28	0.000231567	120.126
rs1229984	C	T	0.963	941280	0.150534	0.00386111	0	0.00161222	1520			rs7598402	G	C	0.492084	1232091	-0.0147283	0.00254846	7.38e-09	2.71077e-05	33.4			rs62466318	T	C	0.193702	414343	0.01705	0.00277	7.478e-10	9.14302e-05	37.8869			rs2652434	T	C	0.477456	518633	-0.0112	0.00201	2.65e-08	5.98629e-05	31.0487
rs2165670	A	G	0.106337	941280	0.0230804	0.00236427	1.67e-22	0.000101235	95.3			rs6730325	A	G	0.609782	1232091	-0.0146358	0.00261188	2.1e-08	2.54845e-05	31.4			rs756747	T	G	0.433354	414343	-0.01318	0.00223	3.583e-09	8.42994e-05	34.9318			rs4664442	A	G	0.423622	518633	0.01596	0.00201	2.29e-15	0.000121552	63.0483
rs13107325	T	C	0.0722	941280	-0.0275045	0.00281598	1.53e-22	0.000101341	95.4			rs359247	T	A	0.638652	1232091	0.0220304	0.00265215	9.89e-17	5.59992e-05	69			rs322776	T	G	0.417201	414343	-0.01263	0.00226	2.321e-08	7.53698e-05	31.2313			rs2358443	T	C	0.442701	518633	-0.01123	0.00203	3.22e-08	5.9004e-05	30.6032
rs4690727	G	C	0.718	941280	0.010817	0.00161972	2.43e-11	4.738e-05	44.6			rs6750107	A	G	0.386875	1232091	0.0145651	0.00261598	2.6e-08	2.51598e-05	31			rs2622237	A	G	0.586357	414343	-0.01508	0.00226	2.437e-11	0.000107443	44.5231			rs1271272	A	G	0.323114	518633	-0.012	0.00216	2.92e-08	5.95071e-05	30.8642
rs12651313	G	C	0.443	941280	-0.00864293	0.00146722	3.79e-09	3.68633e-05	34.7			rs56208390	G	A	0.123	1232091	0.0215636	0.00387919	2.68e-08	2.50787e-05	30.9			rs77123275	T	C	0.0418232	414343	0.02791	0.00501	2.575e-08	7.48948e-05	31.0345			rs12690535	A	G	0.812073	518633	0.01551	0.00256	1.47e-09	7.07706e-05	36.7066
rs4916723	C	A	0.416	941280	-0.00995226	0.00147867	1.72e-11	4.81237e-05	45.3			rs11692435	A	G	0.0848	1227673	0.0250526	0.00458161	4.47e-08	2.43544e-05	29.9			rs55932213	A	G	0.299215	414343	-0.01413	0.00256	3.46e-08	7.35212e-05	30.4652			rs4479577	T	C	0.494734	518633	0.01244	0.00217	9.96e-09	6.33627e-05	32.8641
rs12655091	A	G	0.53	941280	-0.00831211	0.00146029	1.25e-08	3.442e-05	32.4			rs1901477	G	A	0.511	1174994	0.030437	0.00260995	2.07e-31	0.000115732	136			rs2520099	T	C	0.684401	414343	-0.01438	0.00252	1.07e-08	7.85819e-05	32.5624			rs1919621	A	G	0.525377	518633	0.01397	0.00201	3.89e-12	9.31323e-05	48.306
rs55872084	T	G	0.235	941280	0.00997874	0.00171894	6.32e-09	3.5801e-05	33.7			rs3811038	C	T	0.279	1232091	0.0191404	0.00284069	1.58e-11	3.68466e-05	45.4			rs61873510	T	G	0.314475	414343	-0.01511	0.00238	2.08e-10	9.72686e-05	40.3065			rs2236941	T	C	0.349969	518633	0.01228	0.00213	8.01e-09	6.4084e-05	33.2382
rs6460047	C	T	0.208	941280	0.0116235	0.00179569	9.69e-11	4.45119e-05	41.9			rs34399632	G	A	0.232	1232091	0.0193504	0.00301835	1.46e-10	3.33568e-05	41.1			rs142488468	C	G	0.164429	414343	-0.01736	0.00289	2.009e-09	8.70775e-05	36.0831			rs34495106	A	G	0.377333	518633	0.02076	0.00224	2.23e-20	0.000165587	85.8932
rs10236149	G	A	0.123	941280	-0.0134981	0.00221908	1.18e-09	3.93066e-05	37			rs6756212	T	C	0.535	1232091	-0.033888	0.00255441	3.49e-40	0.000142826	176			rs2079227	A	G	0.46466	414343	0.01238	0.00224	3.081e-08	7.37146e-05	30.5454			rs9879903	A	G	0.620912	518633	0.01544	0.00206	6.35e-14	0.000108306	56.1772
rs35034355	A	G	0.521	941280	-0.00809682	0.00145894	2.87e-08	3.27203e-05	30.8			rs16826827	C	T	0.124	1232091	-0.0222069	0.00386572	9.17e-09	2.6783e-05	33			rs11604680	A	G	0.684724	414343	0.01994	0.00239	7.338e-17	0.000167966	69.6073			rs6438208	A	G	0.266862	518633	-0.01264	0.00231	4.3e-08	5.77278e-05	29.9413
rs6951574	C	T	0.458	941280	0.0132222	0.00146283	1.58e-19	8.67892e-05	81.7			rs1445649	C	T	0.538	1232091	0.0205716	0.00255553	8.48e-16	5.25907e-05	64.8			rs17601612	C	G	0.355297	414343	-0.01681	0.0023	2.463e-13	0.000128903	53.417			rs1909590	A	T	0.13862	518633	-0.02485	0.00305	4.06e-16	0.000127979	66.3824
rs13250583	T	C	0.213	941280	-0.00971754	0.00178012	4.7e-08	3.1658e-05	29.8			rs1722666	T	C	0.732	1232091	0.0160932	0.00287654	2.17e-08	2.54033e-05	31.3			rs17802617	A	T	0.805698	414343	-0.0151	0.00274	3.713e-08	7.32927e-05	30.3706			rs4680392	T	C	0.300308	518633	-0.01364	0.00231	3.6e-09	6.72226e-05	34.8662
rs1217091	C	T	0.812	941280	0.0121608	0.00186539	7.05e-11	4.51492e-05	42.5			rs13007361	A	G	0.208	1232091	0.0175338	0.00313906	2.29e-08	2.53222e-05	31.2			rs485425	C	G	0.464721	414343	-0.01548	0.00224	4.996e-12	0.000115249	47.758			rs10461104	A	G	0.622113	518633	0.01273	0.00225	1.6e-08	6.1717e-05	32.0104
rs28601761	G	C	0.42	941280	0.00910288	0.00147668	7.17e-10	4.03689e-05	38			rs7600835	A	G	0.342	1232091	-0.0151216	0.00268576	1.8e-08	2.5728e-05	31.7			rs7132908	A	G	0.367431	414343	-0.01258	0.00229	4.216e-08	7.2828e-05	30.178			rs1527345	T	C	0.76891	518633	-0.01275	0.00228	2.2e-08	6.02926e-05	31.2716
rs55932213	G	A	0.736387	941280	0.00948827	0.0016542	9.55e-09	3.49512e-05	32.9			rs6750529	T	C	0.744	1232091	0.0199074	0.00291936	9.26e-12	3.77393e-05	46.5			rs2274793	T	C	0.328811	414343	-0.01371	0.00238	8.254e-09	8.00804e-05	33.1834			rs7679162	T	G	0.652294	518633	0.01441	0.00229	3.16e-10	7.6342e-05	39.5965
rs10978550	C	T	0.206	941280	-0.0117483	0.00180211	7.15e-11	4.51492e-05	42.5			rs17229285	T	C	0.505	1232091	-0.0154796	0.00254827	1.27e-09	2.99482e-05	36.9			rs28929474	T	C	0.0153988	414343	-0.04895	0.00795	7.478e-10	9.14895e-05	37.9115			rs28459916	A	C	0.13514	518633	-0.01731	0.00314	3.56e-08	5.85935e-05	30.3903
rs7074871	A	G	0.255	941280	-0.00939985	0.00167216	1.86e-08	3.35702e-05	31.6			rs3115418	C	T	0.454	1232091	-0.0142249	0.002559	2.79e-08	2.50787e-05	30.9			rs4775792	T	G	0.383862	414343	0.01268	0.00231	4.216e-08	7.27148e-05	30.1311			rs72678864	A	G	0.144718	518633	-0.01804	0.00287	3.32e-10	7.61756e-05	39.5102
rs17665139	T	C	0.149	941280	-0.0115601	0.00204676	1.59e-08	3.38889e-05	31.9			rs4674916	A	C	0.327671	1232091	-0.0180262	0.00271446	3.06e-11	3.57915e-05	44.1			rs35807116	T	C	0.562165	414343	0.01388	0.00228	1.215e-09	8.94356e-05	37.0603			rs7668995	A	T	0.276532	518633	-0.01634	0.00221	1.36e-13	0.000105393	54.6663
rs7950166	T	C	0.637	941280	-0.0097992	0.00151566	9.89e-11	4.44056e-05	41.8			rs11713899	C	A	0.171	1232091	0.0187188	0.00338391	3.15e-08	2.48352e-05	30.6			rs7206303	A	G	0.23899	414343	0.01476	0.00262	1.812e-08	7.65908e-05	31.7373			rs6852117	C	G	0.588251	518633	0.01402	0.00204	5.67e-12	9.10618e-05	47.2319
rs11030084	T	C	0.184	941280	-0.0106068	0.00188093	1.72e-08	3.37826e-05	31.8			rs748832	G	A	0.371	1232091	0.0172142	0.00263743	6.6e-11	3.45742e-05	42.6			rs1076884	C	G	0.223345	414343	0.01498	0.00267	2.067e-08	7.5964e-05	31.4776			rs12517438	T	G	0.506868	518633	-0.01104	0.00202	4.27e-08	5.75904e-05	29.87
rs56030824	A	G	0.322	937516	-0.0116019	0.00156298	1.15e-13	5.87689e-05	55.1			rs13319205	A	T	0.29	1232091	0.0165398	0.0028078	3.77e-09	2.81627e-05	34.7			rs17177078	T	C	0.0663536	414343	-0.02978	0.00486	9.082e-10	9.06103e-05	37.5471			rs4312833	A	T	0.100231	518633	-0.01942	0.00353	3.78e-08	5.8353e-05	30.2656
rs10750025	T	C	0.686	941280	0.0103214	0.00157036	4.89e-11	4.58929e-05	43.2			rs1910236	A	G	0.469	1232091	0.0146439	0.00255305	9.91e-09	2.67019e-05	32.9			rs113443718	A	G	0.282091	414343	-0.01907	0.00241	2.806e-15	0.000151092	62.6134			rs13187930	T	C	0.239082	518633	0.01417	0.00229	6.17e-10	7.38204e-05	38.2885
rs4938230	A	C	0.842	941280	0.0128104	0.00199821	1.48e-10	4.36621e-05	41.1			rs2196356	C	G	0.288886	1232091	-0.0187728	0.002811	2.45e-11	3.61973e-05	44.6			rs77294902	A	G	0.213366	414343	-0.01576	0.00269	4.627e-09	8.28346e-05	34.3248			rs13357015	A	G	0.634617	518633	0.01359	0.00225	1.68e-09	7.03369e-05	36.4816
rs682011	C	T	0.559	941280	0.00821245	0.00146791	2.22e-08	3.32515e-05	31.3			rs4543050	T	A	0.816	1232091	0.0222035	0.00328806	1.45e-11	3.70089e-05	45.6			rs62055546	A	C	0.797582	414343	0.02762	0.00268	7.916e-25	0.000256275	106.213			rs42417	T	C	0.681337	518633	0.01566	0.00235	2.51e-11	8.56151e-05	44.4066
rs12795042	C	A	0.623	941280	-0.00831901	0.00150387	3.25e-08	3.25079e-05	30.6			rs13066050	T	C	0.208	1232091	0.0188343	0.00313906	1.93e-09	2.92178e-05	36			rs35572189	A	G	0.345072	414343	0.01331	0.00232	9.8e-09	7.94302e-05	32.914			rs17348216	T	C	0.17761	518633	-0.01565	0.00266	3.9e-09	6.67385e-05	34.6151
rs3809162	G	A	0.397	941280	0.00906092	0.00148961	1.19e-09	3.93066e-05	37			rs1549979	T	C	0.615	1227673	-0.0245223	0.00262305	8.8e-21	7.11865e-05	87.4			rs303753	A	G	0.341038	414343	-0.01292	0.00235	3.587e-08	7.29454e-05	30.2266			rs26251	T	G	0.632492	518633	0.01342	0.00208	1.11e-10	8.02571e-05	41.6273
rs10506274	T	G	0.484	941280	-0.0090374	0.00145841	5.78e-10	4.07938e-05	38.4			rs6437769	T	C	0.581	1232091	0.0142141	0.00258225	3.74e-08	2.45917e-05	30.3			rs1788030	T	C	0.492023	414343	-0.0131	0.00224	4.887e-09	8.25374e-05	34.2016			rs4869058	A	T	0.644934	518633	-0.01565	0.00209	7.76e-14	0.000108101	56.0707
rs4842786	A	G	0.584	941280	-0.0087978	0.00147867	2.73e-09	3.7607e-05	35.4			rs9288999	A	G	0.735	1232091	0.0174411	0.00288687	1.5e-09	2.96236e-05	36.5			rs141769737	A	G	0.113428	414343	0.02075	0.0035	2.929e-09	8.4821e-05	35.148			rs39784	A	C	0.723637	518633	0.01333	0.00225	2.91e-09	6.76715e-05	35.099
rs500321	T	A	0.736	941280	-0.00966936	0.00165343	4.92e-09	3.63322e-05	34.2			rs6438436	T	C	0.816	1232091	0.024737	0.00328806	5.33e-14	4.59361e-05	56.6			rs838145	A	G	0.584278	414343	-0.01507	0.00224	1.729e-11	0.000109225	45.2617			rs2734971	A	G	0.466785	518633	0.01296	0.00217	2.57e-09	6.87702e-05	35.669
rs1123285	G	C	0.335	941280	-0.00889737	0.00154416	8.14e-09	3.52699e-05	33.2			rs9826984	A	G	0.542	1232091	-0.0140529	0.00255718	3.87e-08	2.45106e-05	30.2			rs4815364	A	G	0.62838	414343	0.01335	0.00228	5.017e-09	8.27365e-05	34.2841			rs3818987	T	C	0.476394	518633	-0.0137	0.00217	2.85e-10	7.68472e-05	39.8586
rs28929474	T	C	0.0183	941280	-0.0367996	0.00543764	1.34e-11	4.86548e-05	45.8			rs2279829	T	C	0.216	1232091	-0.0173766	0.00309605	2.05e-08	2.55656e-05	31.5			rs9607812	A	G	0.209132	414343	-0.01668	0.00286	5.277e-09	8.20851e-05	34.0142			rs9395644	A	G	0.868171	518633	0.02047	0.00358	1.07e-08	6.30351e-05	32.6941
rs2472297	T	C	0.249	941280	0.010606	0.00168541	3.1e-10	4.20686e-05	39.6			rs2319545	A	C	0.149099	1232091	0.0232366	0.00357698	8.3e-11	3.42495e-05	42.2			rs17884691	A	G	0.220711	414343	-0.01582	0.00259	9.349e-10	9.00356e-05	37.309			rs12211126	T	C	0.629366	518633	-0.01243	0.00204	1.19e-09	7.15798e-05	37.1263
rs12907323	G	A	0.411	941280	0.0084966	0.00148131	9.93e-09	3.49512e-05	32.9			rs963354	A	C	0.687	1232091	0.0150489	0.00274753	4.21e-08	2.43483e-05	30															rs7754741	T	C	0.727826	518633	-0.01529	0.00226	1.29e-11	8.82469e-05	45.7718
rs17177078	T	C	0.0626	939356	-0.0223155	0.00301176	1.27e-13	5.84409e-05	54.9			rs1187820	T	C	0.439	1232091	-0.0142712	0.00256732	2.69e-08	2.50787e-05	30.9															rs3800227	A	G	0.299292	518633	-0.01339	0.00229	5.22e-09	6.59176e-05	34.1893
rs378421	A	G	0.404	939356	-0.0112055	0.00148681	4.83e-14	6.04633e-05	56.8			rs9841807	T	C	0.273	1232091	0.0162535	0.00285986	1.35e-08	2.62149e-05	32.3															rs240955	A	G	0.783539	518633	-0.02552	0.00258	3.84e-23	0.000188617	97.8412
rs62044525	G	C	0.184	939356	-0.0121732	0.00188285	1.03e-10	4.44966e-05	41.8			rs4140932	A	T	0.431	1232091	-0.0140445	0.00257276	4.89e-08	2.41859e-05	29.8															rs9388686	A	C	0.184509	518633	-0.01442	0.00263	4.17e-08	5.79607e-05	30.0621
rs1104608	C	G	0.425	939356	-0.010975	0.00147585	1.05e-13	5.88666e-05	55.3			rs12642744	T	G	0.744	1174994	-0.0165908	0.00298945	2.82e-08	2.62122e-05	30.8															rs10952199	T	C	0.417847	518633	-0.01357	0.00219	6.08e-10	7.40251e-05	38.3947
rs4548913	A	G	0.632	941280	-0.00835995	0.00151127	3.11e-08	3.25079e-05	30.6			rs1389171	A	T	0.241	1232091	-0.017472	0.00297896	4.45e-09	2.79192e-05	34.4															rs13237637	C	G	0.47433	518633	-0.0163	0.00217	5.93e-14	0.00010878	56.4229
rs3803800	G	A	0.786	941280	0.0113789	0.00177708	1.5e-10	4.35558e-05	41			rs55944129	C	T	0.267	1232091	-0.0175654	0.00287996	1.06e-09	3.01917e-05	37.2															rs58695218	A	G	0.795611	518633	0.01515	0.00276	4.26e-08	5.80927e-05	30.1306
rs2854334	G	A	0.615	941280	0.00922098	0.00149781	7.51e-10	4.02627e-05	37.9			rs112725451	T	C	0.169	1232091	0.026092	0.00339977	1.65e-14	4.78026e-05	58.9															rs1174864	A	G	0.54036	518633	0.01157	0.00202	1.01e-08	6.32523e-05	32.8068
rs10438820	T	C	0.702	941280	0.00897178	0.00159349	1.76e-08	3.36764e-05	31.7			rs1160685	G	C	0.45	1232091	0.0153017	0.00256098	2.31e-09	2.89743e-05	35.7															rs6971782	T	C	0.30214	518633	-0.01188	0.00215	3.49e-08	5.88668e-05	30.532
rs9950000	T	C	0.395	941280	-0.0091177	0.0014909	9.38e-10	3.97315e-05	37.4			rs3934797	A	G	0.182	1232091	-0.0212975	0.00330203	1.12e-10	3.37626e-05	41.6															rs2240294	A	T	0.454989	518633	-0.0127	0.00202	3.25e-10	7.62099e-05	39.528
rs4092465	G	A	0.635	941280	-0.00829188	0.00151388	4.39e-08	3.18705e-05	30			rs71602617	T	C	0.216	1174994	-0.0177655	0.00317039	2.1e-08	2.67228e-05	31.4															rs883403	T	C	0.803234	518633	0.01733	0.00276	3.29e-10	7.60126e-05	39.4257
rs281379	A	G	0.508	941280	0.0137223	0.00145784	4.91e-21	9.41183e-05	88.6001			rs7696257	A	G	0.366	1232091	0.0153313	0.00264489	6.78e-09	2.727e-05	33.6															rs6965740	T	G	0.456391	518633	-0.01391	0.00202	5.45e-12	9.14222e-05	47.4189
rs4815364	A	G	0.616	941280	0.00858236	0.00149854	1.02e-08	3.4845e-05	32.8			rs1116690	G	A	0.742	1232091	0.0162912	0.00291194	2.16e-08	2.54033e-05	31.3															rs10252114	T	C	0.601894	518633	-0.01234	0.00223	3.28e-08	5.90384e-05	30.6211
rs9607814	A	C	0.2	904462	-0.010181	0.00185879	4.31e-08	3.31678e-05	30			rs13110073	C	T	0.395	1232091	-0.0246426	0.00260626	3.24e-21	7.25543e-05	89.4															rs11771982	T	C	0.13648	518633	-0.01631	0.00278	4.55e-09	6.63635e-05	34.4206
												rs62340589	C	G	0.201	1232091	0.0174134	0.00317923	4.31e-08	2.43483e-05	30															rs17151637	T	C	0.264506	518633	-0.01488	0.00223	2.38e-11	8.58418e-05	44.5242
												rs12517438	G	T	0.538	1232091	0.0153545	0.00255553	1.89e-09	2.92989e-05	36.1															rs11783093	T	C	0.151755	518633	-0.02592	0.0027	7.44e-22	0.000177666	92.16
												rs35375873	C	G	0.11	1232091	-0.0270102	0.00407195	3.29e-11	3.57104e-05	44															rs4737525	A	G	0.522652	518633	-0.01328	0.00201	3.85e-11	8.41603e-05	43.652
												rs71592686	C	T	0.274	1232091	0.0207374	0.0028566	3.85e-13	4.2771e-05	52.7															rs13258512	A	G	0.578904	518633	0.01487	0.00203	2.52e-13	0.000103449	53.6574
												rs2028269	A	G	0.399	1232091	0.0161645	0.00260178	5.19e-10	3.13279e-05	38.6															rs1899896	T	C	0.28551	518633	0.01341	0.00219	9.22e-10	7.22899e-05	37.4947
												rs6874731	G	T	0.484	1232091	0.0153179	0.00254945	1.83e-09	2.92989e-05	36.1															rs11166986	A	G	0.496889	518633	0.01179	0.00201	4.36e-09	6.63356e-05	34.4061
												rs10805858	T	A	0.335286	1232091	0.0181241	0.00269879	1.88e-11	3.66031e-05	45.1															rs4543592	T	C	0.531814	518633	-0.01272	0.00201	2.53e-10	7.72126e-05	40.0481
												rs72780746	C	T	0.173	1232091	-0.025763	0.00336835	2.05e-14	4.7478e-05	58.5															rs1931386	C	G	0.495719	518633	0.01243	0.00201	6.14e-10	7.37323e-05	38.2428
												rs329124	G	A	0.428	1232091	-0.0163871	0.00257498	1.96e-10	3.28699e-05	40.5															rs10970595	T	C	0.10445	518633	-0.01877	0.00313	2.02e-09	6.93345e-05	35.9617
												rs1385108	T	C	0.239	1232091	0.0187045	0.00298746	3.84e-10	3.18148e-05	39.2															rs1246265	T	C	0.291792	518633	-0.01563	0.00236	3.32e-11	8.45663e-05	43.8626
												rs1173461	T	C	0.327	1232091	0.0166092	0.00271589	9.51e-10	3.0354e-05	37.4															rs1373129	A	C	0.51389	518633	-0.01268	0.00201	2.98e-10	7.67278e-05	39.7966
												rs79476395	G	A	0.0726	1232091	0.0333743	0.00491012	1.04e-11	3.74958e-05	46.2															rs969650	T	C	0.610887	518633	0.01174	0.0021	2.15e-08	6.02575e-05	31.2534
												rs4044321	G	A	0.644	1232091	-0.022641	0.00266088	1.75e-17	5.87585e-05	72.4															rs10984475	A	C	0.428226	518633	-0.01238	0.00218	1.34e-08	6.21786e-05	32.2499
												rs1059490	C	T	0.367	1227673	-0.0185935	0.00264813	2.16e-12	4.01557e-05	49.3															rs7870475	T	C	0.510225	518633	-0.01269	0.00201	2.83e-10	7.68489e-05	39.8594
												rs3218116	T	C	0.256	1232091	-0.019843	0.00291936	1.05e-11	3.74958e-05	46.2															rs11103667	T	C	0.199677	518633	0.01697	0.00275	7.14e-10	7.34186e-05	38.0801
												rs160631	G	T	0.731	1232091	-0.0172628	0.00287315	1.87e-09	2.92989e-05	36.1															rs11255908	T	G	0.727456	518633	-0.01462	0.0023	2.1e-10	7.79014e-05	40.4054
												rs7743165	G	T	0.495	1232091	0.0192559	0.00254827	4.15e-14	4.63418e-05	57.1															rs12770479	A	G	0.356775	518633	-0.0115	0.00205	1.98e-08	6.06738e-05	31.4694
												rs10945141	A	G	0.263	1232091	0.0181417	0.00289389	3.59e-10	3.1896e-05	39.3															rs4748779	T	C	0.727933	518633	-0.01374	0.00225	9.97e-10	7.1898e-05	37.2914
												rs17554906	C	G	0.444	1232091	0.0141849	0.00256428	3.14e-08	2.48352e-05	30.6															rs962472	T	C	0.507869	518633	-0.0116	0.00201	7.8e-09	6.42149e-05	33.3061
												rs619087	G	A	0.422	1232091	0.0142703	0.00257973	3.1e-08	2.48352e-05	30.6															rs7921378	C	G	0.463274	518633	-0.01752	0.00201	2.87e-18	0.000146471	75.9759
												rs6568832	A	G	0.753851	1232091	0.018869	0.00295768	1.74e-10	3.30322e-05	40.7															rs146127221	T	C	0.0222051	518633	0.04221	0.00771	4.4e-08	5.77879e-05	29.9724
												rs6936160	T	C	0.698	1232091	0.0201068	0.002775	4.2e-13	4.26087e-05	52.5															rs7901883	A	G	0.245735	518633	-0.01308	0.00239	4.18e-08	5.77477e-05	29.9516
												rs118202	T	G	0.812	1232091	-0.0367484	0.00326089	1.9e-29	0.000103066	127															rs7092200	T	C	0.582784	518633	-0.01971	0.00204	4.01e-22	0.000179959	93.3497
												rs73008357	C	A	0.121	1174994	-0.0223095	0.00400046	2.44e-08	2.64675e-05	31.1															rs2185913	T	C	0.723868	518633	0.01241	0.00219	1.48e-08	6.19111e-05	32.1111
												rs9331343	C	T	0.568	1232091	-0.0141345	0.00257204	3.9e-08	2.45106e-05	30.2															rs9423279	C	G	0.358793	518633	0.01549	0.00228	1.21e-11	8.89886e-05	46.1565
												rs10272990	C	T	0.327622	1232091	-0.0209215	0.00271457	1.27e-14	4.82084e-05	59.4															rs905871	A	G	0.683954	518633	0.01175	0.00212	2.91e-08	5.92268e-05	30.7188
												rs10259715	A	T	0.209918	1165375	-0.0186739	0.00321678	6.42e-09	2.89169e-05	33.7															rs7130826	T	G	0.730397	518633	0.01281	0.00225	1.27e-08	6.24951e-05	32.414
												rs79631993	C	A	0.216281	1232091	-0.0170343	0.0030946	3.67e-08	2.45917e-05	30.3															rs35891966	A	G	0.052972	518633	-0.02432	0.00419	6.51e-09	6.49547e-05	33.6899
												rs1030015	T	G	0.519564	1232091	0.0142896	0.0025501	2.15e-08	2.54845e-05	31.4															rs6265	T	C	0.202864	518633	-0.02215	0.00255	3.92e-18	0.00014546	75.4514
												rs4727189	C	T	0.344	1232091	0.0148604	0.00268202	3e-08	2.49164e-05	30.7															rs2939756	A	G	0.473884	518633	-0.01194	0.00201	2.85e-09	6.80341e-05	35.2871
												rs76841737	G	C	0.103	1232091	-0.0231488	0.00419159	3.26e-08	2.4754e-05	30.5															rs12787182	A	G	0.721512	518633	0.01328	0.00221	1.93e-09	6.96179e-05	36.1087
												rs11766326	C	T	0.506	1174994	-0.017544	0.00260951	1.79e-11	3.84668e-05	45.2															rs10751226	T	C	0.816523	518633	-0.01473	0.00265	2.7e-08	5.957e-05	30.8968
												rs10953957	A	G	0.386	1232091	0.0144058	0.00261707	3.66e-08	2.45917e-05	30.3															rs3851186	T	C	0.225547	518633	-0.01541	0.00266	6.51e-09	6.47074e-05	33.5615
												rs77283305	A	G	0.305819	1232091	-0.015196	0.00276519	3.91e-08	2.45106e-05	30.2															rs7938812	T	G	0.575531	518633	-0.02993	0.00206	7.1e-48	0.000406857	211.096
												rs10279261	A	G	0.618	1232091	-0.0188726	0.00262221	6.05e-13	4.20406e-05	51.8															rs568599	C	G	0.52316	518633	0.01265	0.00202	3.43e-10	7.56111e-05	39.2174
												rs2952251	G	A	0.74437	1170576	0.0164125	0.0029965	4.24e-08	2.56278e-05	30															rs3099769	A	G	0.364629	518633	0.01436	0.00204	2.07e-12	9.55316e-05	49.5506
												rs11780471	A	G	0.063121	1232091	-0.0386779	0.0052392	1.57e-13	4.42318e-05	54.5															rs772921	T	C	0.316123	518633	-0.01249	0.00212	3.7e-09	6.69212e-05	34.7099
												rs7836565	T	C	0.718	1232091	-0.0155084	0.00283144	4.36e-08	2.43483e-05	30															rs479971	A	G	0.302171	518633	0.01501	0.00243	6.68e-10	7.35625e-05	38.1548
												rs13261666	T	G	0.517	1232091	-0.0199946	0.00254962	4.36e-15	4.99127e-05	61.5															rs7295765	A	C	0.817585	518633	-0.01485	0.0027	3.7e-08	5.8323e-05	30.25
												rs3850736	G	C	0.474	1232091	0.0191284	0.00255159	6.43e-14	4.56114e-05	56.2															rs597808	A	G	0.453265	518633	0.01456	0.00217	2.02e-11	8.67971e-05	45.0198
												rs2063976	T	C	0.664955	1232091	-0.0201814	0.00269927	7.45e-14	4.5368e-05	55.9															rs1109480	A	G	0.381706	518633	-0.01362	0.00223	9.26e-10	7.19206e-05	37.3031
												rs6986430	C	T	0.222377	1232091	-0.0243377	0.00306383	1.99e-15	5.12111e-05	63.1															rs2291256	T	C	0.0780413	518633	0.02076	0.00349	2.56e-09	6.82204e-05	35.3837
												rs290601	T	C	0.274	1232091	0.0163102	0.0028566	1.14e-08	2.64584e-05	32.6															rs9571576	T	C	0.504666	518633	-0.01146	0.00201	1.15e-08	6.26743e-05	32.507
												rs3847244	T	C	0.47	1232091	0.0186717	0.00255274	2.6e-13	4.34202e-05	53.5															rs2783130	A	G	0.529612	518633	0.01139	0.00201	1.5e-08	6.19111e-05	32.1111
												rs11791671	T	C	0.067315	1232091	0.0278504	0.00508476	4.24e-08	2.43483e-05	30															rs3783177	T	G	0.762411	518633	0.0141	0.00234	1.8e-09	7.00029e-05	36.3083
												rs7024924	C	T	0.174	1232091	0.0188918	0.00336069	1.9e-08	2.56468e-05	31.6															rs11844846	A	G	0.390622	518633	-0.01289	0.00228	1.6e-08	6.16239e-05	31.9622
												rs7867822	G	A	0.673	1232091	-0.015097	0.00271589	2.76e-08	2.50787e-05	30.9															rs12895462	T	C	0.818771	518633	0.01381	0.00253	4.97e-08	5.74462e-05	29.7952
												rs10969352	A	T	0.5	1232091	0.0143467	0.00254814	1.82e-08	2.5728e-05	31.7															rs7160389	T	C	0.515553	518633	-0.01188	0.00201	3.64e-09	6.73521e-05	34.9334
												rs4877285	A	G	0.668249	1232091	-0.0181318	0.00270594	2.1e-11	3.64408e-05	44.9															rs1435741	A	G	0.424869	518633	0.0158	0.00203	6.49e-15	0.000116791	60.579
												rs2378662	A	G	0.541	1232091	0.0152121	0.00255675	2.67e-09	2.87308e-05	35.4															rs16951001	T	G	0.401509	518633	0.01207	0.00204	3.1e-09	6.74939e-05	35.0069
												rs1927901	C	T	0.553	1232091	-0.0141755	0.00256258	3.1e-08	2.48352e-05	30.6															rs176644	T	G	0.418586	518633	-0.01217	0.00204	2.66e-09	6.86169e-05	35.5894
												rs1759433	A	G	0.48	1232091	0.0153647	0.00255018	1.69e-09	2.94612e-05	36.3															rs6598539	T	C	0.475962	518633	-0.01274	0.00217	4.33e-09	6.64554e-05	34.4683
												rs10905461	C	T	0.748	1232091	-0.0163915	0.00293456	2.36e-08	2.53222e-05	31.2															rs4984916	A	G	0.255112	518633	-0.0174	0.00242	6.56e-13	9.967e-05	51.6973
												rs11258417	T	C	0.391	1232091	-0.0145136	0.00261094	2.71e-08	2.50787e-05	30.9															rs2866724	A	G	0.721743	518633	-0.0135	0.00227	2.56e-09	6.81908e-05	35.3684
												rs2796793	A	G	0.452	1232091	0.0144814	0.00255996	1.55e-08	2.59714e-05	32															rs77878475	A	T	0.0661688	518633	-0.02584	0.00388	2.67e-11	8.55115e-05	44.3529
												rs1733760	C	T	0.51	1232091	0.0147734	0.00254865	6.7e-09	2.727e-05	33.6															rs1469908	T	C	0.557191	518633	-0.01406	0.00204	5.63e-12	9.15821e-05	47.5018
												rs7921378	C	G	0.482	1232091	-0.0233135	0.0025498	6.1e-20	6.78475e-05	83.6															rs12930834	A	C	0.780828	518633	0.01372	0.00236	6.51e-09	6.51622e-05	33.7975
												rs7901883	A	G	0.230322	1232091	-0.0192575	0.00302602	1.98e-10	3.28699e-05	40.5															rs16972552	C	G	0.879997	518633	-0.01753	0.00313	2.22e-08	6.04768e-05	31.3672
												rs12244388	A	G	0.35	1232091	0.0258153	0.00267118	4.31e-22	7.58004e-05	93.4															rs4790870	A	C	0.615106	518633	0.01298	0.00206	2.91e-10	7.65458e-05	39.7022
												rs9787523	C	T	0.418	1232091	-0.0156273	0.00258312	1.42e-09	2.97047e-05	36.6															rs2202237	T	C	0.560964	518633	-0.01319	0.00201	5.67e-11	8.30235e-05	43.0623
												rs4752018	A	C	0.231	1232091	0.0188538	0.00302291	4.42e-10	3.15713e-05	38.9															rs745570	A	G	0.489421	518633	0.01142	0.00201	1.31e-08	6.22376e-05	32.2805
												rs9423279	G	C	0.645	1232091	-0.0185808	0.00266256	3.06e-12	3.95247e-05	48.7															rs12456711	A	G	0.742793	518633	-0.0135	0.00246	3.98e-08	5.80647e-05	30.116
												rs6265	T	C	0.188	1232091	-0.0292755	0.00326089	2.81e-19	6.5413e-05	80.6															rs1221976	A	C	0.672729	518633	-0.01418	0.00213	2.52e-11	8.54468e-05	44.3193
												rs62618693	T	C	0.0428	1232091	-0.0352724	0.00629463	2.09e-08	2.54845e-05	31.4															rs17733784	T	C	0.622313	518633	0.01321	0.00207	1.76e-10	7.85183e-05	40.7254
												rs2959084	A	G	0.704674	1232091	0.0170799	0.00279286	9.82e-10	3.0354e-05	37.4															rs11872397	A	G	0.252325	518633	-0.01487	0.00247	1.82e-09	6.98775e-05	36.2433
												rs61886926	T	C	0.384	1232091	-0.0179401	0.00261962	7.3e-12	3.80639e-05	46.9															rs76608582	A	C	0.0389282	518633	-0.03341	0.0051	5.74e-11	8.27402e-05	42.9153
												rs644740	T	C	0.457	1232091	-0.0140785	0.00255762	3.67e-08	2.45917e-05	30.3															rs4814884	T	C	0.519433	518633	0.01248	0.00202	5.99e-10	7.35926e-05	38.1704
												rs7943721	A	G	0.829	1232091	-0.0212136	0.00338391	3.58e-10	3.1896e-05	39.3															rs6119897	A	G	0.252341	518633	0.01639	0.00234	2.7e-12	9.45856e-05	49.0598
												rs7929518	G	A	0.773	1232091	0.0192363	0.00304152	2.55e-10	3.24641e-05	40															rs78175438	T	C	0.893363	518633	-0.0187	0.00324	7.8e-09	6.42252e-05	33.3114
												rs76460663	G	C	0.041056	1232091	-0.04235	0.00642109	4.15e-11	3.53046e-05	43.5															rs3026629	A	G	0.343733	518633	-0.01165	0.00211	3.27e-08	5.87762e-05	30.4851
												rs1713676	G	A	0.522512	1232091	-0.0167262	0.00255073	5.38e-11	3.48988e-05	43
												rs238896	A	G	0.49	1232091	-0.0168674	0.00254865	3.65e-11	3.5548e-05	43.8
												rs1106363	T	C	0.344579	1232091	0.0173746	0.00268095	9.2e-11	3.40872e-05	42
												rs2010921	A	G	0.311	1232091	0.0174291	0.00275235	2.47e-10	3.25452e-05	40.1
												rs11057005	G	A	0.441	1232091	-0.0157139	0.00256607	9.12e-10	3.04351e-05	37.5
												rs13906	T	C	0.109	1232091	-0.0245297	0.00408829	1.98e-09	2.92178e-05	36
												rs7969559	G	A	0.713	1232091	-0.0170159	0.00281649	1.53e-09	2.96236e-05	36.5
												rs7134009	C	T	0.287	1174994	-0.0157969	0.00288411	4.3e-08	2.55314e-05	30
												rs77215829	C	A	0.131	1227673	-0.0240447	0.00378293	2.02e-10	3.29067e-05	40.4
												rs1109480	A	G	0.384	1232091	-0.0166917	0.00261962	1.84e-10	3.2951e-05	40.6
												rs11611651	A	G	0.0868	1232091	0.0271143	0.00452534	2.05e-09	2.91366e-05	35.9
												rs17197663	A	G	0.125	1232091	-0.0215874	0.00385243	2.06e-08	2.54845e-05	31.4
												rs4264267	T	C	0.527042	1232091	0.0147921	0.00255188	6.82e-09	2.727e-05	33.6
												rs61959481	A	G	0.21	1232091	-0.0203442	0.00312803	7.95e-11	3.43307e-05	42.3
												rs9538162	C	T	0.415874	1232091	0.0173792	0.00258499	1.76e-11	3.66843e-05	45.2
												rs4886207	C	T	0.637	1232091	-0.0162467	0.00264954	8.78e-10	3.05163e-05	37.6
												rs9545155	C	T	0.478	1232091	-0.0160709	0.00255061	3.04e-10	3.22206e-05	39.7
												rs1772572	A	C	0.324132	1232091	-0.0168681	0.00272208	5.62e-10	3.11656e-05	38.4
												rs75674569	A	G	0.0997	1232091	-0.0253377	0.00425258	2.58e-09	2.8812e-05	35.5
												rs7333559	A	G	0.783	1232091	-0.0232125	0.00309088	5.94e-14	4.57737e-05	56.4
												rs12855717	T	C	0.538	1232091	0.0155237	0.00255553	1.22e-09	2.99482e-05	36.9
												rs12878369	A	C	0.414762	1230262	0.0174373	0.00258792	1.6e-11	3.69013e-05	45.4
												rs9323328	G	A	0.537	1230262	-0.014237	0.00255705	2.55e-08	2.51973e-05	31
												rs1811739	A	G	0.248	1230262	0.0182718	0.00295244	5.97e-10	3.11306e-05	38.3
												rs8005334	G	T	0.36	1230262	0.0166734	0.00265629	3.44e-10	3.20247e-05	39.4
												rs2925128	T	C	0.385191	1173165	0.0168199	0.00268304	3.67e-10	3.3498e-05	39.3
												rs1381287	T	C	0.467	1230262	0.0180166	0.00255561	1.81e-12	4.03963e-05	49.7
												rs1435672	C	T	0.56	1232091	0.0141051	0.00256669	3.82e-08	2.45106e-05	30.2
												rs281296	A	G	0.357	1232091	0.0246892	0.00265922	1.59e-20	6.99575e-05	86.2
												rs56902655	G	T	0.136	1232091	-0.0218628	0.00371678	4.09e-09	2.80815e-05	34.6
												rs60833441	G	A	0.461	1232091	-0.0142766	0.00255593	2.28e-08	2.53222e-05	31.2
												rs4310804	G	C	0.247	1232091	-0.0181873	0.00295425	7.55e-10	3.07598e-05	37.9
												rs8027457	C	T	0.511	1232091	0.0153138	0.00254876	1.88e-09	2.92989e-05	36.1
												rs1139897	A	G	0.23	1232091	-0.0240872	0.0030275	1.77e-15	5.13734e-05	63.3
												rs11076962	C	T	0.279	1232091	0.0182999	0.00284069	1.2e-10	3.36814e-05	41.5
												rs9922607	T	C	0.2	1232091	-0.0221593	0.00318518	3.42e-12	3.92813e-05	48.4
												rs9941217	G	C	0.352204	1232091	-0.0185567	0.00266733	3.5e-12	3.92813e-05	48.4
												rs6497840	A	G	0.707	1174994	0.0227703	0.00286651	2.01e-15	5.36995e-05	63.1
												rs4785187	A	G	0.223	1232091	0.0199772	0.00306077	6.55e-11	3.45742e-05	42.6
												rs9302604	G	A	0.435	1232091	0.0187095	0.00256995	3.29e-13	4.30145e-05	53
												rs9936784	G	T	0.53418	1232091	0.0139895	0.00255412	4.33e-08	2.43483e-05	30
												rs1050847	T	C	0.559	1232091	-0.01483	0.00256607	7.37e-09	2.71077e-05	33.4
												rs11642231	A	G	0.369	1232091	-0.0155983	0.00264038	3.44e-09	2.8325e-05	34.9
												rs4790874	T	C	0.532	1232091	0.0174491	0.00255338	8.43e-12	3.79016e-05	46.7
												rs11078713	G	A	0.419348	1232091	-0.0145829	0.00258195	1.59e-08	2.58903e-05	31.9
												rs67777803	T	G	0.172	1232091	-0.0246015	0.00337609	3.18e-13	4.30956e-05	53.1
												rs3764351	A	G	0.657	1232091	-0.0147492	0.00268389	3.89e-08	2.45106e-05	30.2
												rs75919030	C	T	0.267	1232091	-0.0209664	0.00287996	3.35e-13	4.30145e-05	53
												rs2587507	C	T	0.502	1232091	-0.0146602	0.00254816	8.69e-09	2.68642e-05	33.1
												rs34342129	C	T	0.509	1232091	-0.014281	0.00254856	2.13e-08	2.54845e-05	31.4
												rs4476253	A	G	0.24	1232091	-0.0184862	0.00298319	5.78e-10	3.11656e-05	38.4
												rs7505855	T	C	0.586	1232091	-0.0169818	0.00258669	5.31e-11	3.498e-05	43.1
												rs8096225	C	A	0.703	1232091	0.0155245	0.00278829	2.63e-08	2.51598e-05	31
												rs2359180	G	A	0.369	1232091	-0.0143894	0.00264038	4.98e-08	2.41048e-05	29.7
												rs8083764	T	G	0.306171	1232091	-0.0159517	0.0027643	7.97e-09	2.70265e-05	33.3
												rs62098013	A	G	0.365322	1232091	0.01771	0.00264593	2.24e-11	3.63596e-05	44.8
												rs72938304	A	G	0.113	1232091	-0.0272051	0.00402432	1.36e-11	3.709e-05	45.7
												rs11872397	A	G	0.253	1232091	-0.0171139	0.00293071	5.2e-09	2.76758e-05	34.1
												rs76608582	A	C	0.0489	1232091	-0.0345493	0.0059078	4.88e-09	2.77569e-05	34.2
												rs10853981	A	G	0.33036	1232091	0.0147872	0.00270881	4.88e-08	2.41859e-05	29.8
												rs113230003	A	G	0.255	1232091	-0.0188761	0.00292311	1.05e-10	3.38438e-05	41.7
												rs117734003	C	G	0.0673	1232091	0.0302991	0.00508528	2.57e-09	2.8812e-05	35.5
												rs1126757	T	C	0.473	1232091	0.0141623	0.00255186	2.92e-08	2.49975e-05	30.8
												rs6050446	G	A	0.971	1225969	0.0544098	0.00761144	8.8e-13	4.16796e-05	51.1
												rs6073075	A	T	0.824	1225969	-0.018704	0.00335394	2.44e-08	2.5367e-05	31.1
												rs910912	C	T	0.739	1227798	-0.0167699	0.00290609	7.82e-09	2.7121e-05	33.3
												rs4818005	A	G	0.581	1174994	-0.020431	0.00264425	1.09e-14	5.08062e-05	59.7
												rs139896	C	T	0.648	1232091	0.0154404	0.00266769	7.14e-09	2.71888e-05	33.5
Notes:
(a) Primary exposure data from GSCAN.
(b) Secondary exposure data from SSGAC.
