# Supplementary material for: Evaluating the relationship between alcohol consumption, tobacco use, and cardiovascular disease: A multivariable Mendelian randomization study
Source: PLoS Med. 2020 Dec 4;17(12):e1003410. doi: 10.1371/journal.pmed.1003410 (PMC7717538; doi:10.1371/journal.pmed.1003410)
Supplement: S3 Table — (XLSX) [file pmed.1003410.s005.xlsx]

## Sheet: S3 Table
S3 Table. Single variable MR results with primary and secondary alcohol consumption exposures
EXPOSURE: DRINKS PER WEEK (GSCAN 2019)														HETEROGENEITY				PLEITROPY			DIRECTIONALITY					EXPOSURE: DRINKS PER WEEK (SSGAC 2019)														HETEROGENEITY TEST				PLEITROPY TEST			DIRECTIONALITY
ID OUTCOME	OUTCOME	OUTCOME CONSORTIUM	FIRST AUTHOR (DATE)	METHOD	N SNP	BETA	SE	lCI	uCI	OR	ORlCI	ORuCI	p-value	METHOD	Q	Q df	Q p-value	Egger intercept	SE	p-value	SNP r2 exposure	SNP r2 outcome	Correct causal direction	Steiger p-value		ID OUTCOME	OUTCOME	OUTCOME CONSORTIUM	FIRST AUTHOR (DATE)	METHOD	N SNP	BETA	SE	lCI	uCI	OR	ORlCI	ORuCI	p-value	METHOD	Q	Q df	Q p-value	Egger Intercept	se	p-value	SNP r2 exposure	SNP r2 outcome	Correct causal direction
ebi-a-GCST006906	Stroke	ISGC	Malik (2018)	MR Egger	71	0.0554424	0.191926	-0.320733	0.431618	1.05701	0.725617	1.53975	0.773544	MR Egger	83.3799	69	0.1143	0.00105702	0.00253862	0.678427	0.00360954	0.000190462	TRUE	1.76435e-143		ebi-a-GCST006906	Stroke	ISGC	Malik (2018)	MR Egger	57	0.0636657	0.142243	-0.215131	0.342462	1.06574	0.806436	1.40841	0.656212	MR Egger	78.7932	55	0.019374	-0.00099497	0.00302428	0.74341	0.00865749	0.000176475	TRUE
				Weighted median	71	0.0752511	0.163525	-0.245257	0.395759	1.07815	0.782503	1.48551	0.645386																	Weighted median	57	0.0315931	0.119058	-0.20176	0.264946	1.0321	0.817291	1.30336	0.790733
				Inverse variance weighted	71	0.122455	0.103942	-0.081271	0.326181	1.13027	0.921944	1.38567	0.238752	Inverse variance weighted	83.5894	70	0.127739													Inverse variance weighted	57	0.0255118	0.0817051	-0.13463	0.185654	1.02584	0.874039	1.20401	0.754856	Inverse variance weighted	78.9483	56	0.0233663
				Simple mode	71	0.0374011	0.361647	-0.671427	0.74623	1.03811	0.510979	2.10903	0.917926																	Simple mode	57	-0.0327364	0.272184	-0.566218	0.500745	0.967794	0.567668	1.64995	0.904698
				Weighted mode	71	0.0695352	0.180445	-0.284137	0.423207	1.07201	0.752664	1.52685	0.701143																	Weighted mode	57	0.0139104	0.107587	-0.19696	0.224781	1.01401	0.821223	1.25205	0.897588
																														OUTLIER CORRECTED
				MR Egger																										MR Egger	56	0.0389841	0.130312	-0.216428	0.294396	1.03975	0.805391	1.34232	0.765967	MR Egger	64.7287	54	0.150526	0.000280263	0.00279131	0.920394	0.00858422	0.000145781	TRUE
				Weighted median																										Weighted median	56	0.0317879	0.114583	-0.192795	0.25637	1.0323	0.824651	1.29223	0.781455
				Inverse variance weighted																										Inverse variance weighted	56	0.0496366	0.0749807	-0.0973256	0.196599	1.05089	0.907261	1.21726	0.507977	Inverse variance weighted	64.7408	55	0.173173
				Simple mode																										Simple mode	56	-0.0275367	0.27407	-0.564714	0.509641	0.972839	0.568523	1.66469	0.920334
				Weighted mode																										Weighted mode	56	0.0163445	0.115982	-0.210981	0.24367	1.01648	0.809789	1.27592	0.888446
ebi-a-GCST006907	Ischemic stroke (large artery atherosclerosis)	ISGC	Malik (2018)	MR Egger	71	0.0570686	0.491669	-0.906604	1.02074	1.05873	0.403894	2.77525	0.907933	MR Egger	79.4735	69	0.182422	-8.96972e-05	0.00659065	0.989181	0.00360954	0.000193634	TRUE	7.71297e-135		ebi-a-GCST006907	Ischemic stroke (large artery atherosclerosis)	ISGC	Malik (2018)	MR Egger	57	-0.0191111	0.323103	-0.652392	0.61417	0.98107	0.520798	1.84812	0.953048	MR Egger	59.2514	55	0.32327	0.00375026	0.00694631	0.591451	0.00865749	0.000146193	TRUE
				Weighted median	71	-0.215024	0.447753	-1.09262	0.662571	0.806522	0.335337	1.93977	0.631065																	Weighted median	57	-0.152818	0.297134	-0.735201	0.429565	0.858286	0.479409	1.53659	0.607038
				Inverse variance weighted	71	0.0515109	0.271859	-0.481333	0.584355	1.05286	0.617959	1.79383	0.84972	Inverse variance weighted	79.4737	70	0.205273													Inverse variance weighted	57	0.121778	0.189306	-0.249262	0.492819	1.1295	0.779375	1.63692	0.520039	Inverse variance weighted	59.5654	56	0.347263
				Simple mode	71	-0.363957	0.995573	-2.31528	1.58737	0.694921	0.0987386	4.89085	0.715784																	Simple mode	57	0.0798098	0.693936	-1.2803	1.43992	1.08308	0.277953	4.22038	0.908848
				Weighted mode	71	-0.28177	0.468054	-1.19916	0.635616	0.754447	0.301449	1.88818	0.549117																	Weighted mode	57	-0.148204	0.30815	-0.752179	0.45577	0.862255	0.471338	1.57739	0.632427
				MR Egger
				Weighted median
				Inverse variance weighted
				Simple mode
				Weighted mode
ebi-a-GCST006908	Ischemic stroke	ISGC	Malik (2018)	MR Egger	71	0.0791429	0.211822	-0.336028	0.494314	1.08236	0.714603	1.63937	0.709826	MR Egger	86.8744	69	0.0717744	0.000486672	0.00281803	0.863393	0.00360954	0.000200139	TRUE	5.07543e-140		ebi-a-GCST006908	Ischemic stroke	ISGC	Malik (2018)	MR Egger	57	0.0856838	0.145711	-0.19991	0.371278	1.08946	0.818804	1.44959	0.558914	MR Egger	70.7349	55	0.0750199	-0.00241748	0.00310603	0.439717	0.00865749	0.000162727	TRUE
				Weighted median	71	0.0722506	0.183871	-0.288136	0.432637	1.07492	0.74966	1.54132	0.694362																	Weighted median	57	0.0226118	0.120843	-0.214241	0.259465	1.02287	0.807154	1.29624	0.851569
				Inverse variance weighted	71	0.109714	0.115527	-0.116718	0.336145	1.11596	0.889836	1.39954	0.342274	Inverse variance weighted	86.912	70	0.0832621													Inverse variance weighted	57	-0.00661036	0.0843784	-0.171992	0.158771	0.993411	0.841986	1.17207	0.937556	Inverse variance weighted	71.514	56	0.0791722
				Simple mode	71	0.111291	0.409955	-0.692219	0.914802	1.11772	0.500464	2.49628	0.786827																	Simple mode	57	-0.439814	0.277544	-0.9838	0.104172	0.644156	0.373888	1.10979	0.118674
				Weighted mode	71	0.128054	0.182048	-0.228761	0.484868	1.13661	0.795519	1.62396	0.484137																	Weighted mode	57	0.00255972	0.126519	-0.245418	0.250538	1.00256	0.782377	1.28472	0.98393
				MR Egger																										MR Egger	56	0.0639974	0.136869	-0.204266	0.332261	1.06609	0.815246	1.39412	0.641965	MR Egger	61.0953	54	0.236232	-0.00128965	0.00293875	0.662527	0.00858422	0.00013945	TRUE
				Weighted median																										Weighted median	56	0.0243012	0.125831	-0.222328	0.27093	1.0246	0.800653	1.31118	0.846861
				Inverse variance weighted																										Inverse variance weighted	56	0.0151838	0.0791646	-0.139979	0.170346	1.0153	0.869377	1.18572	0.847899	Inverse variance weighted	61.3131	55	0.259993
				Simple mode																										Simple mode	56	-0.442738	0.317413	-1.06487	0.179392	0.642276	0.344774	1.19649	0.168675
				Weighted mode																										Weighted mode	56	0.0113473	0.127683	-0.238911	0.261606	1.01141	0.787485	1.29901	0.929507
ebi-a-GCST006909	Ischemic stroke (small-vessel)	ISGC	Malik (2018)	MR Egger	71	-0.716516	0.509717	-1.71556	0.282528	0.488451	0.179863	1.32648	0.164296	MR Egger	92.5143	69	0.0310001	0.0146477	0.00675611	0.0336054	0.00360954	0.000502807	TRUE	1.46698e-52		ebi-a-GCST006909	Ischemic stroke (small-vessel)	ISGC	Malik (2018)	MR Egger	57	-0.379864	0.305615	-0.97887	0.219143	0.683955	0.375735	1.24501	0.21916	MR Egger	57.4397	55	0.384895	0.00438686	0.00649891	0.502494	0.00865749	0.000300103	TRUE
				Weighted median	71	-0.248381	0.379899	-0.992982	0.49622	0.780063	0.37047	1.6425	0.513235																	Weighted median	57	-0.18766	0.287505	-0.751171	0.37585	0.828896	0.471814	1.45623	0.513937
				Inverse variance weighted	71	0.211107	0.284265	-0.346052	0.768265	1.23504	0.707476	2.15602	0.457699	Inverse variance weighted	98.8167	70	0.0132564													Inverse variance weighted	57	-0.211154	0.175022	-0.554196	0.131889	0.80965	0.574534	1.14098	0.227647	Inverse variance weighted	57.9155	56	0.404449
				Simple mode	71	-0.444042	0.707123	-1.83	0.94192	0.641438	0.160413	2.5649	0.532076																	Simple mode	57	0.408358	0.538881	-0.647849	1.46457	1.50435	0.52317	4.32566	0.451755
				Weighted mode	71	-0.275757	0.383116	-1.02666	0.47515	0.758997	0.3582	1.60826	0.47406																	Weighted mode	57	-0.172703	0.257152	-0.676721	0.331314	0.841387	0.508281	1.3928	0.504599
				MR Egger	69	-0.616941	0.457277	-1.5132	0.279323	0.539593	0.220203	1.32223	0.181827	MR Egger	72.1065	67	0.312888	0.0109232	0.0061134	0.0784993	0.00353953	0.000381932	TRUE	6.40238e-59						MR Egger
				Weighted median	69	-0.255692	0.398868	-1.03747	0.526089	0.774381	0.354349	1.6923	0.521494																	Weighted median
				Inverse variance weighted	69	0.0670277	0.254138	-0.431083	0.565139	1.06933	0.649805	1.75969	0.791976	Inverse variance weighted	75.5424	68	0.247943													Inverse variance weighted
				Simple mode	69	-0.456397	0.745055	-1.9167	1.00391	0.633562	0.147091	2.72893	0.542205																	Simple mode
				Weighted mode	69	-0.268144	0.375145	-1.00343	0.46714	0.764798	0.366621	1.59543	0.477196																	Weighted mode
ebi-a-GCST006910	Ischemic stroke (cardioembolic)	ISGC	Malik (2018)	MR Egger	71	0.27753	0.392659	-0.492082	1.04714	1.31987	0.611352	2.84949	0.482073	MR Egger	78.1383	69	0.211224	-0.00435598	0.00518623	0.403859	0.00360954	0.000190985	TRUE	5.02802e-136		ebi-a-GCST006910	Ischemic stroke (cardioembolic)	ISGC	Malik (2018)	MR Egger	57	0.231556	0.282615	-0.322369	0.785481	1.26056	0.724431	2.19346	0.416132	MR Egger	69.5719	55	0.0893047	-0.00492944	0.00598514	0.413717	0.00865749	0.000170627	TRUE
				Weighted median	71	0.159225	0.352871	-0.532402	0.850852	1.1726	0.587193	2.34164	0.651826																	Weighted median	57	0.0987619	0.247459	-0.386259	0.583783	1.1038	0.679595	1.79281	0.689817
				Inverse variance weighted	71	0.000713261	0.212997	-0.416761	0.418187	1.00071	0.659179	1.51921	0.997328	Inverse variance weighted	78.9372	70	0.217346													Inverse variance weighted	57	0.0416876	0.163012	-0.277817	0.361192	1.04257	0.757436	1.43504	0.798157	Inverse variance weighted	70.43	56	0.0928932
				Simple mode	71	0.11192	0.61376	-1.09105	1.31489	1.11842	0.335864	3.72434	0.855835																	Simple mode	57	-0.311824	0.459242	-1.21194	0.588291	0.732111	0.29762	1.80091	0.499937
				Weighted mode	71	0.211873	0.30605	-0.387985	0.811732	1.23599	0.678422	2.2518	0.49105																	Weighted mode	57	0.109606	0.23306	-0.347192	0.566403	1.11584	0.706669	1.76192	0.639975
				MR Egger																										MR Egger
				Weighted median																										Weighted median
				Inverse variance weighted																										Inverse variance weighted
				Simple mode																										Simple mode
				Weighted mode																										Weighted mode
ukb-d-I9_STR	Stroke, excluding SAH	NEALE LAB	Neale (2018)	MR Egger	71	0.0111163	0.00501948	0.0012781	0.0209545	1.01118	1.00128	1.02118	0.0300908	MR Egger	73.5992	69	0.330106	-5.42218e-05	6.53521e-05	0.409577	0.00360954	0.000230722	TRUE	1.01893e-116		ukb-d-I9_STR	Stroke, excluding SAH	NEALE LAB	Neale (2018)	MR Egger	57	0.00820412	0.00370587	0.000940615	0.0154676	1.00824	1.00094	1.01559	0.0310064	MR Egger	69.0056	55	0.0970177	-0.000135204	7.68e-05	0.0840386	0.00865749	0.000208174	TRUE
				Weighted median	71	0.0087928	0.004524	-7.42384e-05	0.0176598	1.00883	0.999926	1.01782	0.0519449																	Weighted median	57	0.00494473	0.00313685	-0.00120349	0.011093	1.00496	0.998797	1.01115	0.114948
				Inverse variance weighted	71	0.00755406	0.00259449	0.00246887	0.0126393	1.00758	1.00247	1.01272	0.00359604	Inverse variance weighted	74.3335	70	0.339053													Inverse variance weighted	57	0.0027453	0.00206467	-0.00130145	0.00679205	1.00275	0.998699	1.00682	0.183631	Inverse variance weighted	72.8901	56	0.0641903
				Simple mode	71	0.00717222	0.00939347	-0.011239	0.0255834	1.0072	0.988824	1.02591	0.447712																	Simple mode	57	0.00895537	0.00790815	-0.00654459	0.0244553	1.009	0.993477	1.02476	0.262282
				Weighted mode	71	0.00678866	0.00441555	-0.00186582	0.0154431	1.00681	0.998136	1.01556	0.128693																	Weighted mode	57	0.00538627	0.00334525	-0.00117042	0.011943	1.0054	0.99883	1.01201	0.112994
				MR Egger																										MR Egger
				Weighted median																										Weighted median
				Inverse variance weighted																										Inverse variance weighted
				Simple mode																										Simple mode
				Weighted mode																										Weighted mode
ukb-d-I9_STR_SAH	Stroke, including SAH	NEALE LAB	Neale (2018)	MR Egger	71	0.0109012	0.00525506	0.000601256	0.0212011	1.01096	1.0006	1.02143	0.0417735	MR Egger	67.0988	69	0.542381	-2.88641e-05	6.84192e-05	0.674431	0.00360954	0.000216553	TRUE	3.77269e-119		ukb-d-I9_STR_SAH	Stroke, including SAH	NEALE LAB	Neale (2018)	MR Egger	57	0.00821452	0.0038218	0.00072378	0.0157053	1.00825	1.00072	1.01583	0.0360198	MR Egger	62.7739	55	0.220111	-0.000141057	7.92e-05	0.0805892	0.00865749	0.000188397	TRUE
				Weighted median	71	0.010909	0.0048328	0.00143673	0.0203813	1.01097	1.00144	1.02059	0.0239901																	Weighted median	57	0.00615021	0.00321802	-0.000157103	0.0124575	1.00617	0.999843	1.01254	0.0559814
				Inverse variance weighted	71	0.00900488	0.00272232	0.00366913	0.0143406	1.00905	1.00368	1.01444	0.000940334	Inverse variance weighted	67.2767	70	0.570107													Inverse variance weighted	57	0.00251941	0.00213059	-0.00165655	0.00669536	1.00252	0.998345	1.00672	0.23701	Inverse variance weighted	66.3904	56	0.161323
				Simple mode	71	0.000842325	0.00969941	-0.0181685	0.0198532	1.00084	0.981996	1.02005	0.931044																	Simple mode	57	0.000936479	0.00784757	-0.0144448	0.0163177	1.00094	0.985659	1.01645	0.905438
				Weighted mode	71	0.00742277	0.00533953	-0.00304272	0.0178883	1.00745	0.996962	1.01805	0.168887																	Weighted mode	57	0.00504831	0.0036442	-0.00209433	0.0121909	1.00506	0.997908	1.01227	0.171455
				MR Egger																										MR Egger
				Weighted median																										Weighted median
				Inverse variance weighted																										Inverse variance weighted
				Simple mode																										Simple mode
				Weighted mode																										Weighted mode
ukb-d-I9_STR_EXH	Ischaemic Stroke, excluding all haemorrhages	NEALE LAB	Neale (2018)	MR Egger	71	0.00768842	0.00461925	-0.0013653	0.0167421	1.00772	0.998636	1.01688	0.100561	MR Egger	71.9169	69	0.381525	-2.12375e-05	6.01411e-05	0.725069	0.00360954	0.000219426	TRUE	1.19647e-118		ukb-d-I9_STR_EXH	Ischaemic Stroke, excluding all haemorrhages	NEALE LAB	Neale (2018)	MR Egger	57	0.00612733	0.0034255	-0.000586641	0.0128413	1.00615	0.999414	1.01292	0.079164	MR Egger	68.0274	55	0.111582	-0.000100297	7.1e-05	0.163546	0.00865749	0.000199379	TRUE
				Weighted median	71	0.0053142	0.00435825	-0.00322796	0.0138564	1.00533	0.996777	1.01395	0.222713																	Weighted median	57	0.00323687	0.00292136	-0.002489	0.00896273	1.00324	0.997514	1.009	0.267861
				Inverse variance weighted	71	0.00629318	0.00237794	0.00163242	0.0109539	1.00631	1.00163	1.01101	0.00813324	Inverse variance weighted	72.0468	70	0.409987													Inverse variance weighted	57	0.0020779	0.00189027	-0.00162704	0.00578284	1.00208	0.998374	1.0058	0.271656	Inverse variance weighted	70.4939	56	0.0920344
				Simple mode	71	0.00533466	0.00816798	-0.0106746	0.0213439	1.00535	0.989382	1.02157	0.515819																	Simple mode	57	0.00476344	0.00659746	-0.00816758	0.0176945	1.00477	0.991866	1.01785	0.473292
				Weighted mode	71	0.00465348	0.00421802	-0.00361384	0.0129208	1.00466	0.996393	1.013	0.273702																	Weighted mode	57	0.00352304	0.00311605	-0.00258442	0.0096305	1.00353	0.997419	1.00968	0.263039
				MR Egger																										MR Egger
				Weighted median																										Weighted median
				Inverse variance weighted																										Inverse variance weighted
				Simple mode																										Simple mode
				Weighted mode																										Weighted mode
ukb-d-C_STROKE	STROKE	NEALE LAB	Neale (2018)	MR Egger	71	0.0152742	0.00612973	0.00325997	0.0272885	1.01539	1.00327	1.02766	0.0151158	MR Egger	63.1341	69	0.676177	-9.56533e-05	7.98072e-05	0.234802	0.00360954	0.00020096	TRUE	5.96815e-122		ukb-d-C_STROKE	STROKE	NEALE LAB	Neale (2018)	MR Egger	57	0.0106167	0.00446581	0.00186369	0.0193697	1.01067	1.00187	1.01956	0.0209435	MR Egger	62.9962	55	0.214416	-0.000189474	9.26e-05	0.0455239	0.00865749	0.000192366	TRUE
				Weighted median	71	0.0113161	0.00538846	0.000754755	0.0218775	1.01138	1.00076	1.02212	0.0357228																	Weighted median	57	0.00688166	0.0036279	-0.000229024	0.0139924	1.00691	0.999771	1.01409	0.0578449
				Inverse variance weighted	71	0.00899009	0.00317544	0.00276624	0.0152139	1.00903	1.00277	1.01533	0.0046383	Inverse variance weighted	64.5706	70	0.660762													Inverse variance weighted	57	0.00296677	0.00251131	-0.0019554	0.00788894	1.00297	0.998047	1.00792	0.237459	Inverse variance weighted	67.7921	56	0.134267
				Simple mode	71	0.00576621	0.0123225	-0.018386	0.0299184	1.00578	0.981782	1.03037	0.641281																	Simple mode	57	-0.0109373	0.0091174	-0.0288074	0.00693277	0.989122	0.971604	1.00696	0.235341
				Weighted mode	71	0.0115611	0.00625656	-0.000701723	0.023824	1.01163	0.999299	1.02411	0.0688502																	Weighted mode	57	0.00808232	0.00447112	-0.000681064	0.0168457	1.00812	0.999319	1.01699	0.076029
				MR Egger																										MR Egger
				Weighted median																										Weighted median
				Inverse variance weighted																										Inverse variance weighted
				Simple mode																										Simple mode
				Weighted mode																										Weighted mode
ukb-b-8714	Vascular/heart problems diagnosed by doctor: Stroke	MRC-IEU	Elsworth (2018)	MR Egger	67	0.0118215	0.0102968	-0.00836032	0.0320033	1.01189	0.991675	1.03252	0.255148	MR Egger	68.6526	65	0.354654	-7.78769e-05	0.00011689	0.507615	0.00347875	0.000156262	TRUE	6.13567e-148		ukb-b-8714	Vascular/heart problems diagnosed by doctor: Stroke	MRC-IEU	Elsworth (2018)	MR Egger	53	-0.000297716	0.00827011	-0.0165071	0.0159117	0.999702	0.983628	1.01604	0.971424	MR Egger	67.7977	51	0.0577796	9.05e-06	0.000145751	0.950736	0.00618094	0.000146713	TRUE
				Weighted median	67	0.00137385	0.00463105	-0.00770302	0.0104507	1.00137	0.992327	1.01051	0.766726																	Weighted median	53	-0.00353271	0.00361787	-0.0106237	0.00355832	0.996474	0.989432	1.00356	0.328836
				Inverse variance weighted	67	0.00529218	0.00314596	-0.00087391	0.0114583	1.00531	0.999126	1.01152	0.0925277	Inverse variance weighted	69.1214	66	0.372456													Inverse variance weighted	53	0.000189374	0.00259143	-0.00488983	0.00526858	1.00019	0.995122	1.00528	0.941745	Inverse variance weighted	67.8029	52	0.0694922
				Simple mode	67	-0.00560247	0.012386	-0.029879	0.0186741	0.994413	0.970563	1.01885	0.65252																	Simple mode	53	-0.00834503	0.00759992	-0.0232409	0.00655081	0.99169	0.977027	1.00657	0.277245
				Weighted mode	67	-0.00375829	0.0122385	-0.0277458	0.0202292	0.996249	0.972636	1.02044	0.759744																	Weighted mode	53	-0.00572305	0.00637128	-0.0182108	0.00676467	0.994293	0.981954	1.00679	0.373189
				MR Egger																										MR Egger
				Weighted median																										Weighted median
				Inverse variance weighted																										Inverse variance weighted
				Simple mode																										Simple mode
				Weighted mode																										Weighted mode
ieu-a-798	Myocardial infarction	CARDIoGRAMplus4CD	Nikpay (2015)	MR Egger	71	0.324806	0.168361	-0.00518252	0.654794	1.38376	0.994831	1.92475	0.0578173	MR Egger	100.302	69	0.00824045	-0.0024484	0.00259954	0.349551	0.00360954	0.00061971	TRUE	3.63586e-41		ieu-a-798	Myocardial infarction	CARDIoGRAMplus4CD	Nikpay (2015)	MR Egger	57	0.137862	0.188646	-0.231884	0.507608	1.14782	0.793038	1.66131	0.468004	MR Egger	221.37	55	7.88e-22	-0.000369684	0.00478512	0.9387	0.00865749	0.00130951	TRUE
				Weighted median	71	0.206473	0.135473	-0.0590533	0.472	1.22933	0.942656	1.6032	0.127485																	Weighted median	57	0.128998	0.0865994	-0.0407364	0.298733	1.13769	0.960082	1.34815	0.13633
				Inverse variance weighted	71	0.20668	0.11223	-0.0132907	0.42665	1.22959	0.986797	1.53212	0.0655371	Inverse variance weighted	101.591	70	0.00811361													Inverse variance weighted	57	0.127462	0.130985	-0.129267	0.384192	1.13594	0.878739	1.46843	0.330499	Inverse variance weighted	221.394	56	1.58e-21
				Simple mode	71	0.18212	0.30908	-0.423677	0.787918	1.19976	0.654635	2.19881	0.557602																	Simple mode	57	-0.109569	0.249212	-0.598024	0.378887	0.896221	0.549897	1.46066	0.661876
				Weighted mode	71	0.206139	0.122927	-0.0347989	0.447076	1.22892	0.9658	1.56373	0.0980198																	Weighted mode	57	0.109931	0.0860022	-0.0586334	0.278495	1.1162	0.943052	1.32114	0.20644
				MR Egger	69	0.3263	0.141364	0.0492274	0.603372	1.38583	1.05046	1.82827	0.0240805	MR Egger	68.4794	67	0.426849	-0.00231926	0.00220961	0.297662	0.00353665	0.000435949	TRUE	3.81384e-49						MR Egger	56	0.187426	0.106777	-0.0218565	0.396709	1.20614	0.978381	1.48692	0.0848784	MR Egger	69.5048	54	0.0760798	-0.00454132	0.00273311	0.102389	0.00857462	0.000430044	TRUE
				Weighted median	69	0.206524	0.134615	-0.0573221	0.47037	1.2294	0.94429	1.60059	0.124986																	Weighted median	56	0.128905	0.0850485	-0.03779	0.2956	1.13758	0.962915	1.34393	0.129604
				Inverse variance weighted	69	0.216155	0.0947904	0.0303661	0.401944	1.24129	1.03083	1.49473	0.022587	Inverse variance weighted	69.6055	68	0.423208													Inverse variance weighted	56	0.0611303	0.0761842	-0.0881907	0.210451	1.06304	0.915586	1.23423	0.422321	Inverse variance weighted	73.0584	55	0.0520937
				Simple mode	69	0.175304	0.344742	-0.500389	0.850997	1.19161	0.606295	2.34198	0.612743																	Simple mode	56	-0.12722	0.245976	-0.609334	0.354893	0.88054	0.543713	1.42603	0.607086
				Weighted mode	69	0.209206	0.127179	-0.040065	0.458476	1.2327	0.960727	1.58166	0.104591																	Weighted mode	56	0.122655	0.0892534	-0.0522812	0.297592	1.13049	0.949062	1.34661	0.174942
ieu-a-7	Coronary heart disease	CARDIoGRAMplus4CD	Nikpay (2015)	MR Egger	71	0.336477	0.163167	0.0166688	0.656285	1.40001	1.01681	1.92762	0.0429605	MR Egger	116.917	69	0.000280759	-0.00326579	0.00252825	0.200764	0.00360954	0.000674686	TRUE	5.04179e-41		ieu-a-7	Coronary heart disease	CARDIoGRAMplus4CD	Nikpay (2015)	MR Egger	57	0.149342	0.182264	-0.207895	0.506579	1.16107	0.812292	1.6596	0.416111	MR Egger	256.494	55	8.84e-28	-0.000345782	0.00464052	0.940872	0.00865749	0.00142141	TRUE
				Weighted median	71	0.220976	0.122503	-0.0191302	0.461083	1.24729	0.981052	1.58579	0.0712565																	Weighted median	57	0.142246	0.0790854	-0.0127616	0.297253	1.15286	0.98732	1.34616	0.0720763
				Inverse variance weighted	71	0.179883	0.109732	-0.0351916	0.394958	1.19708	0.96542	1.48432	0.101152	Inverse variance weighted	119.744	70	0.000199083													Inverse variance weighted	57	0.139681	0.126959	-0.10916	0.388521	1.14991	0.896587	1.4748	0.271245	Inverse variance weighted	256.52	56	1.91e-27
				Simple mode	71	0.309072	0.319535	-0.317217	0.935362	1.36216	0.728173	2.54814	0.336746																	Simple mode	57	0.189223	0.229808	-0.261201	0.639648	1.20831	0.770126	1.89581	0.413776
				Weighted mode	71	0.237746	0.123261	-0.00384686	0.479338	1.26839	0.996161	1.615	0.0578123																	Weighted mode	57	0.162569	0.0754387	0.0147091	0.310429	1.17653	1.01482	1.36401	0.035478
				MR Egger	69	0.336693	0.135852	0.0704239	0.602963	1.40031	1.07296	1.82753	0.0157231	MR Egger	78.4897	67	0.159201	-0.00307623	0.00213097	0.153516	0.00353665	0.000467067	TRUE	4.01341e-50						MR Egger	54	0.196773	0.0847545	0.0306544	0.362892	1.21747	1.03113	1.43748	0.024202	MR Egger	51.8165	52	0.481081	-0.00416422	0.0021721	0.0607214	0.00822776	0.000311235	TRUE
				Weighted median	69	0.220978	0.12011	-0.0144372	0.456393	1.2473	0.985667	1.57837	0.0657976																	Weighted median	54	0.143079	0.0790229	-0.0118054	0.297964	1.15382	0.988264	1.34711	0.0702015
				Inverse variance weighted	69	0.191498	0.0920451	0.0110895	0.371906	1.21106	1.01115	1.4505	0.0374817	Inverse variance weighted	80.931	68	0.135278													Inverse variance weighted	54	0.0821242	0.0614544	-0.0383264	0.202575	1.08559	0.962399	1.22455	0.181437	Inverse variance weighted	55.492	53	0.380979
				Simple mode	69	0.449781	0.327883	-0.19287	1.09243	1.56797	0.82459	2.98152	0.174643																	Simple mode	54	0.202258	0.222396	-0.233638	0.638153	1.22416	0.791649	1.89298	0.36723
				Weighted mode	69	0.235429	0.120113	6.85403e-06	0.47085	1.26545	1.00001	1.60136	0.0540885																	Weighted mode	54	0.156147	0.0728593	0.013343	0.298952	1.169	1.01343	1.34844	0.0367117
ukb-d-HEARTFAIL	Heart failure	NEALE LAB	Neale (2018)	MR Egger	71	0.00499578	0.00297774	-0.00084059	0.0108322	1.00501	0.99916	1.01089	0.0979285	MR Egger	69.9985	69	0.44381	-7.63336e-05	3.87692e-05	0.0529795	0.00360954	0.000204685	TRUE	2.86752e-121		ukb-d-HEARTFAIL	Heart failure	NEALE LAB	Neale (2018)	MR Egger	57	0.0019897	0.00201256	-0.00195493	0.00593432	1.00199	0.998047	1.00595	0.327169	MR Egger	52.1322	55	0.584899	-4.38e-05	4.17e-05	0.298255	0.00865749	0.000147497	TRUE
				Weighted median	71	0.00249322	0.0024973	-0.00240148	0.00738793	1.0025	0.997601	1.00742	0.318101																	Weighted median	57	0.00159897	0.00177286	-0.00187585	0.00507378	1.0016	0.998126	1.00509	0.367104
				Inverse variance weighted	71	-1.9135e-05	0.00157396	-0.00310409	0.00306582	0.999981	0.996901	1.00307	0.9903	Inverse variance weighted	73.9313	70	0.351099													Inverse variance weighted	57	0.000220461	0.00110085	-0.00193721	0.00237813	1.00022	0.998065	1.00238	0.841274	Inverse variance weighted	53.2349	56	0.580196
				Simple mode	71	-0.00228483	0.00480188	-0.0116965	0.00712685	0.997718	0.988372	1.00715	0.635684																	Simple mode	57	0.000965334	0.00336544	-0.00563093	0.0075616	1.00097	0.994385	1.00759	0.775296
				Weighted mode	71	0.00157205	0.00266389	-0.00364917	0.00679327	1.00157	0.996357	1.00682	0.557001																	Weighted mode	57	0.00166687	0.00188799	-0.00203359	0.00536733	1.00167	0.997968	1.00538	0.381076
				MR Egger																										MR Egger
				Weighted median																										Weighted median
				Inverse variance weighted																										Inverse variance weighted
				Simple mode																										Simple mode
				Weighted mode																										Weighted mode
ebi-a-GCST005195	Coronary artery disease	NA	van der Harst (2017)	MR Egger	71	0.523595	0.244496	0.0443824	1.00281	1.68809	1.04538	2.72592	0.0357651	MR Egger	245.801	69	1.14479e-21	-0.00641153	0.00327369	0.0542149	0.00360954	0.000479495	TRUE	4.61565e-112		ebi-a-GCST005195	Coronary artery disease	NA	van der Harst (2017)	MR Egger	57	0.272713	0.223819	-0.165972	0.711399	1.31352	0.84707	2.03684	0.228253	MR Egger	356.153	55	1.13e-45	-0.00598741	0.00479449	0.217024	0.00865749	0.000670869	TRUE
				Weighted median	71	0.477447	0.118839	0.244522	0.710372	1.61195	1.27701	2.03475	5.87986e-05																	Weighted median	57	0.261958	0.0839999	0.0973179	0.426598	1.29947	1.10221	1.53204	0.00181745
				Inverse variance weighted	71	0.12332	0.136884	-0.144974	0.391613	1.13125	0.865045	1.47937	0.367639	Inverse variance weighted	259.465	70	1.45165e-23													Inverse variance weighted	57	0.044997	0.130434	-0.210654	0.300648	1.04602	0.810054	1.35073	0.730111	Inverse variance weighted	366.252	56	3.94e-47
				Simple mode	71	0.0656975	0.336542	-0.593925	0.72532	1.0679	0.552156	2.06539	0.845791																	Simple mode	57	-0.00732254	0.267969	-0.532541	0.517896	0.992704	0.587111	1.67849	0.978297
				Weighted mode	71	0.398249	0.121477	0.160154	0.636344	1.48922	1.17369	1.88956	0.00162763																	Weighted mode	57	0.263617	0.0830213	0.100895	0.426339	1.30163	1.10616	1.53164	0.00243386
				MR Egger	65	0.554673	0.162943	0.235305	0.87404	1.74137	1.26529	2.39657	0.00115924	MR Egger	94.4361	63	0.00632717	-0.00504732	0.00217424	0.023512	0.00320249	0.000206553	TRUE	1.87461e-136						MR Egger	48	0.00116567	0.305769	-0.598142	0.600473	1.00117	0.549832	1.82298	0.996975	MR Egger	79.2601	46	0.0016665	-0.00142918	0.00528753	0.788145	0.0051804	0.000147722	TRUE
				Weighted median	65	0.479853	0.122495	0.239763	0.719942	1.61584	1.27095	2.05431	8.9532e-05																	Weighted median	48	-0.0154355	0.111664	-0.234297	0.203426	0.984683	0.791127	1.22559	0.890057
				Inverse variance weighted	65	0.240835	0.094026	0.0565442	0.425126	1.27231	1.05817	1.52978	0.0104261	Inverse variance weighted	102.514	64	0.00159775													Inverse variance weighted	48	-0.0778482	0.0887724	-0.251842	0.0961458	0.925105	0.777367	1.10092	0.380519	Inverse variance weighted	79.386	47	0.00219015
				Simple mode	65	-0.10865	0.341168	-0.777338	0.560039	0.897045	0.459628	1.75074	0.75117																	Simple mode	48	0.0232518	0.288879	-0.542952	0.589456	1.02352	0.581031	1.80301	0.93619
				Weighted mode	65	0.399615	0.124049	0.156479	0.642751	1.49125	1.16939	1.9017	0.00200659																	Weighted mode	48	0.0848351	0.202146	-0.311371	0.481041	1.08854	0.732442	1.61776	0.676637
ukb-b-12465	Operation code: coronary artery bypass grafts	MRC-IEU	Elsworth (2018)	MR Egger	64	-0.00227439	0.00823346	-0.018412	0.0138632	0.997728	0.981756	1.01396	0.783285	MR Egger	68.7506	62	0.259492	2.95381e-05	9.13695e-05	0.747569	0.00327146	0.000148964	TRUE	6.31201e-139		ukb-b-12465	Operation code: coronary artery bypass grafts	MRC-IEU	Elsworth (2018)	MR Egger	49	-0.00198145	0.00962962	-0.0208555	0.0168926	0.998021	0.97936	1.01704	0.837862	MR Egger	131.656	47	5.93e-10	1.08e-05	0.000164479	0.947884	0.00566403	0.000286087	TRUE
				Weighted median	64	-0.00113763	0.00352037	-0.00803755	0.0057623	0.998863	0.991995	1.00578	0.746577																	Weighted median	49	-0.00178768	0.00259991	-0.00688351	0.00330815	0.998214	0.99314	1.00331	0.49171
				Inverse variance weighted	64	0.000276472	0.00233482	-0.00429977	0.00485272	1.00028	0.995709	1.00486	0.905741	Inverse variance weighted	68.8665	63	0.28562													Inverse variance weighted	49	-0.0013759	0.00276706	-0.00679934	0.00404753	0.998625	0.993224	1.00406	0.619016	Inverse variance weighted	131.668	48	1e-09
				Simple mode	64	-0.00351332	0.00663464	-0.0165172	0.00949057	0.996493	0.983618	1.00954	0.598291																	Simple mode	49	-0.00781264	0.00529026	-0.0181815	0.00255626	0.992218	0.981983	1.00256	0.146261
				Weighted mode	64	-0.0016986	0.00466707	-0.0108461	0.00744885	0.998303	0.989213	1.00748	0.71711																	Weighted mode	49	-0.00336893	0.0035988	-0.0104226	0.00368472	0.996637	0.989632	1.00369	0.353895
				MR Egger																										MR Egger	48	0.00242304	0.00707428	-0.0114425	0.0162886	1.00243	0.988623	1.01642	0.733524	MR Egger	68.8984	46	0.0160055	-9.7e-05	0.00012142	0.428448	0.00558116	0.000157834	TRUE
				Weighted median																										Weighted median	48	-0.00185162	0.00272881	-0.0072001	0.00349686	0.99815	0.992826	1.0035	0.497428
				Inverse variance weighted																										Inverse variance weighted	48	-0.00298376	0.002052	-0.00700567	0.00103815	0.997021	0.993019	1.00104	0.145925	Inverse variance weighted	69.8543	47	0.0168738
				Simple mode																										Simple mode	48	-0.00760933	0.00547623	-0.0183427	0.00312407	0.99242	0.981824	1.00313	0.171222
				Weighted mode																										Weighted mode	48	-0.00318438	0.00355118	-0.0101447	0.00377594	0.996821	0.989907	1.00378	0.374445
ukb-b-7869	Operation code: coronary angioplasty (ptca) +/- stent	MRC-IEU	Elsworth (2018)	MR Egger	66	-0.00394097	0.0104465	-0.0244162	0.0165342	0.996067	0.975879	1.01667	0.707235	MR Egger	97.4462	64	0.00447455	-1.23294e-05	0.000117909	0.917046	0.00342031	0.000219323	TRUE	4.68115e-131		ukb-b-7869	Operation code: coronary angioplasty (ptca) +/- stent	MRC-IEU	Elsworth (2018)	MR Egger	51	-0.0107869	0.0105897	-0.0315427	0.00996895	0.989271	0.96895	1.01002	0.313387	MR Egger	148.888	49	5.22e-12	0.000154359	0.00018504	0.408222	0.00601559	0.000330148	TRUE
				Weighted median	66	-0.00491526	0.00423999	-0.0132257	0.00339513	0.995097	0.986861	1.0034	0.24635																	Weighted median	51	-0.00524416	0.00316106	-0.0114398	0.000951532	0.99477	0.988625	1.00095	0.0971191
				Inverse variance weighted	66	-0.0049822	0.00313475	-0.0111263	0.00116191	0.99503	0.988935	1.00116	0.111982	Inverse variance weighted	97.4629	65	0.00565837													Inverse variance weighted	51	-0.0023966	0.00330339	-0.00887125	0.00407804	0.997606	0.991168	1.00409	0.468147	Inverse variance weighted	151.002	50	4.48e-12
				Simple mode	66	-0.00512649	0.00926763	-0.023291	0.0130381	0.994887	0.976978	1.01312	0.582051																	Simple mode	51	-0.00696098	0.00649489	-0.019691	0.005769	0.993063	0.980502	1.00579	0.288972
				Weighted mode	66	-0.00607484	0.00720767	-0.0202019	0.0080522	0.993944	0.980001	1.00808	0.402414																	Weighted mode	51	-0.00953042	0.00466699	-0.0186777	-0.000383112	0.990515	0.981496	0.999617	0.0464349
				MR Egger	64	-0.00334773	0.00906963	-0.0211242	0.0144287	0.996658	0.979097	1.01453	0.7133	MR Egger	70.2205	62	0.221484	-1.69505e-05	0.000103109	0.869955	0.00334742	0.000159592	TRUE	2.36744e-140						MR Egger	49	-0.00521885	0.00730011	-0.0195271	0.00908938	0.994795	0.980662	1.00913	0.478207	MR Egger	67.1745	47	0.0282292	4.12e-06	0.000128498	0.974589	0.00585961	0.000160149	TRUE
				Weighted median	64	-0.00490478	0.00436661	-0.0134633	0.00365378	0.995107	0.986627	1.00366	0.261333																	Weighted median	49	-0.00543452	0.00318654	-0.0116801	0.000811109	0.99458	0.988388	1.00081	0.088109
				Inverse variance weighted	64	-0.00476836	0.00273224	-0.0101235	0.00058683	0.995243	0.989928	1.00059	0.0809466	Inverse variance weighted	70.2511	63	0.247738													Inverse variance weighted	49	-0.004997	0.00227872	-0.00946329	-0.000530721	0.995015	0.990581	0.999469	0.0283143	Inverse variance weighted	67.176	48	0.0351202
				Simple mode	64	-0.00438084	0.00956634	-0.0231309	0.0143692	0.995629	0.977135	1.01447	0.648569																	Simple mode	49	-0.00683532	0.00676983	-0.0201042	0.00643355	0.993188	0.980097	1.00645	0.317715
				Weighted mode	64	-0.00558745	0.00795484	-0.0211789	0.010004	0.994428	0.979044	1.01005	0.48502																	Weighted mode	49	-0.00963488	0.00506945	-0.019571	0.000301242	0.990411	0.980619	1.0003	0.0633719
ukb-d-I9_CHD	Major coronary heart disease event	NEALE LAB	Neale (2018)	MR Egger	71	0.0195678	0.00976772	0.000423087	0.0387125	1.01976	1.00042	1.03947	0.0490727	MR Egger	108.607	69	0.00165921	-0.000164068	0.000127173	0.201316	0.00360954	0.000321088	TRUE	3.32892e-103		ukb-d-I9_CHD	Major coronary heart disease event	NEALE LAB	Neale (2018)	MR Egger	57	0.00975088	0.00839317	-0.00669974	0.0262015	1.0098	0.993323	1.02655	0.250348	MR Egger	137.935	55	4.54e-09	-8.13e-05	0.000174027	0.64229	0.00865749	0.000397173	TRUE
				Weighted median	71	0.0165667	0.00657086	0.00368785	0.0294456	1.0167	1.00369	1.02988	0.0116941																	Weighted median	57	0.0133328	0.00479729	0.00393007	0.0227354	1.01342	1.00394	1.023	0.00544884
				Inverse variance weighted	71	0.00878901	0.00508401	-0.00117565	0.0187537	1.00883	0.998825	1.01893	0.083853	Inverse variance weighted	111.227	70	0.0012537													Inverse variance weighted	57	0.00646909	0.00455884	-0.00246624	0.0154044	1.00649	0.997537	1.01552	0.155893	Inverse variance weighted	138.482	56	6.17e-09
				Simple mode	71	-0.0029221	0.0171567	-0.0365492	0.030705	0.997082	0.964111	1.03118	0.865251																	Simple mode	57	0.0131812	0.0119137	-0.0101696	0.0365321	1.01327	0.989882	1.03721	0.273287
				Weighted mode	71	0.0175189	0.00758501	0.00265229	0.0323855	1.01767	1.00266	1.03292	0.0238606																	Weighted mode	57	0.0131812	0.00520683	0.00297586	0.0233866	1.01327	1.00298	1.02366	0.0141906
				MR Egger	69	0.0186672	0.00920794	0.00061964	0.0367148	1.01884	1.00062	1.0374	0.0466134	MR Egger	93.5648	67	0.0177447	-0.000115067	0.000120729	0.343968	0.00350874	0.000283397	TRUE	2.41589e-104						MR Egger	56	0.0116326	0.00710311	-0.00228947	0.0255547	1.0117	0.997713	1.02588	0.107303	MR Egger	96.6992	54	0.000321224	-0.000173896	0.000148314	0.246149	0.00857462	0.000281652	TRUE
				Weighted median	69	0.0170749	0.00671862	0.00390645	0.0302434	1.01722	1.00391	1.03071	0.0110398																	Weighted median	56	0.0133006	0.00482307	0.00384739	0.0227538	1.01339	1.00385	1.02301	0.00582088
				Inverse variance weighted	69	0.011189	0.00481579	0.00175006	0.020628	1.01125	1.00175	1.02084	0.0201577	Inverse variance weighted	94.8334	68	0.0174839													Inverse variance weighted	56	0.00467069	0.00391161	-0.00299607	0.0123375	1.00468	0.997008	1.01241	0.232455	Inverse variance weighted	99.161	55	0.000244214
				Simple mode	69	-0.00269859	0.0166669	-0.0353657	0.0299685	0.997305	0.965252	1.03042	0.871854																	Simple mode	56	0.0137267	0.0119662	-0.00972714	0.0371805	1.01382	0.99032	1.03788	0.256299
				Weighted mode	69	0.0176425	0.0072482	0.00343604	0.031849	1.0178	1.00344	1.03236	0.0175625																	Weighted mode	56	0.0132377	0.00511042	0.00322133	0.0232542	1.01333	1.00323	1.02353	0.0122497
ukb-d-I9_CHD_NOREV	Major coronary heart disease event excluding revascularizations	NEALE LAB	Neale (2018)	MR Egger	71	0.0195678	0.00976772	0.000423087	0.0387125	1.01976	1.00042	1.03947	0.0490727	MR Egger	108.607	69	0.00165921	-0.000164068	0.000127173	0.201316	0.00360954	0.000321088	TRUE	3.32892e-103		ukb-d-I9_CHD_NOREV	Major coronary heart disease event excluding revascularizations	NEALE LAB	Neale (2018)	MR Egger	57	0.00975088	0.00839317	-0.00669974	0.0262015	1.0098	0.993323	1.02655	0.250348	MR Egger	137.935	55	4.54e-09	-8.13e-05	0.000174027	0.64229	0.00865749	0.000397173	TRUE
				Weighted median	71	0.0165667	0.00665823	0.00351659	0.0296169	1.0167	1.00352	1.03006	0.0128407																	Weighted median	57	0.0133328	0.00483881	0.00384869	0.0228168	1.01342	1.00386	1.02308	0.00586239
				Inverse variance weighted	71	0.00878901	0.00508401	-0.00117565	0.0187537	1.00883	0.998825	1.01893	0.083853	Inverse variance weighted	111.227	70	0.0012537													Inverse variance weighted	57	0.00646909	0.00455884	-0.00246624	0.0154044	1.00649	0.997537	1.01552	0.155893	Inverse variance weighted	138.482	56	6.17e-09
				Simple mode	71	-0.0029221	0.0170331	-0.0363071	0.0304629	0.997082	0.964344	1.03093	0.864283																	Simple mode	57	0.0131812	0.0113714	-0.0091068	0.0354693	1.01327	0.990935	1.03611	0.251313
				Weighted mode	71	0.0175189	0.00784923	0.00213442	0.0329034	1.01767	1.00214	1.03345	0.0288225																	Weighted mode	57	0.0131812	0.00526575	0.00286037	0.0235021	1.01327	1.00286	1.02378	0.0152507
				MR Egger	70	0.0186542	0.0094582	0.000116121	0.0371923	1.01883	1.00012	1.03789	0.0526465	MR Egger	100.193	68	0.00673278	-0.000133456	0.000123707	0.284486	0.0035692	0.000298805	TRUE	1.26498e-104						MR Egger	54	0.010498	0.00659874	-0.00243555	0.0234315	1.01055	0.997567	1.02371	0.117692	MR Egger	80.0609	52	0.00747305	-0.000105151	0.000139193	0.453397	0.00842181	0.000236983	TRUE
				Weighted median	70	0.0167559	0.00662192	0.00377692	0.0297348	1.0169	1.00378	1.03018	0.0113944																	Weighted median	54	0.0134037	0.0048339	0.00392925	0.0228781	1.01349	1.00394	1.02314	0.00555674
				Inverse variance weighted	70	0.0099378	0.00492281	0.000289096	0.0195865	1.00999	1.00029	1.01978	0.0435157	Inverse variance weighted	101.908	69	0.00613262													Inverse variance weighted	54	0.00634377	0.00363254	-0.000776017	0.0134636	1.00636	0.999224	1.01355	0.0807465	Inverse variance weighted	80.9395	53	0.0080355
				Simple mode	70	-0.00276407	0.016766	-0.0356254	0.0300973	0.99724	0.965002	1.03055	0.869535																	Simple mode	54	0.0149958	0.0115089	-0.00756163	0.0375532	1.01511	0.992467	1.03827	0.198216
				Weighted mode	70	0.0176856	0.00779175	0.00241381	0.0329575	1.01784	1.00242	1.03351	0.0263482																	Weighted mode	54	0.0136343	0.00518496	0.00347181	0.0237968	1.01373	1.00348	1.02408	0.0111639
ukb-d-I9_CORATHER	Coronary atherosclerosis	NEALE LAB	Neale (2018)	MR Egger	71	0.0291527	0.0140235	0.00166671	0.0566387	1.02958	1.00167	1.05827	0.0413509	MR Egger	163.273	69	1.302e-09	-0.000296316	0.000182581	0.109166	0.00360954	0.000480921	TRUE	7.15724e-85		ukb-d-I9_CORATHER	Coronary atherosclerosis	NEALE LAB	Neale (2018)	MR Egger	57	0.0178712	0.0115957	-0.00485641	0.0405987	1.01803	0.995155	1.04143	0.129005	MR Egger	192.02	55	4.5e-17	-0.000349341	0.000240429	0.151908	0.00865749	0.00055539	TRUE
				Weighted median	71	0.0242785	0.00774115	0.00910581	0.0394511	1.02458	1.00915	1.04024	0.00171102																	Weighted median	57	0.00720501	0.00577342	-0.00411089	0.0185209	1.00723	0.995898	1.01869	0.212045
				Inverse variance weighted	71	0.00968562	0.007349	-0.00471843	0.0240897	1.00973	0.995293	1.02438	0.18752	Inverse variance weighted	169.505	70	3.1389e-10													Inverse variance weighted	57	0.00376669	0.00640539	-0.00878788	0.0163213	1.00377	0.991251	1.01646	0.556499	Inverse variance weighted	199.391	56	5.82e-18
				Simple mode	71	0.0014065	0.0204671	-0.038709	0.041522	1.00141	0.962031	1.0424	0.945408																	Simple mode	57	-0.000343524	0.0161363	-0.0319708	0.0312837	0.999657	0.968535	1.03178	0.983091
				Weighted mode	71	0.0202359	0.00869414	0.00319534	0.0372764	1.02044	1.0032	1.03798	0.0228342																	Weighted mode	57	0.0131427	0.00651389	0.000375524	0.02591	1.01323	1.00038	1.02625	0.0484294
				MR Egger	68	0.0251054	0.0114792	0.00260605	0.0476047	1.02542	1.00261	1.04876	0.0322897	MR Egger	101.937	66	0.00300008	-0.000236314	0.000150129	0.120252	0.00348805	0.000304067	TRUE	1.27673e-100						MR Egger	55	0.0189045	0.00848582	0.00227233	0.0355367	1.01908	1.00227	1.03618	0.030163	MR Egger	97.3126	53	0.000199449	-0.000477909	0.000176394	0.0090606	0.00848318	0.000306757	TRUE
				Weighted median	68	0.0210741	0.0076193	0.00614024	0.0360079	1.0213	1.00616	1.03666	0.00567695																	Weighted median	55	0.00612264	0.00585629	-0.00535568	0.017601	1.00614	0.994659	1.01776	0.2958
				Inverse variance weighted	68	0.00965422	0.00601665	-0.00213841	0.0214468	1.0097	0.997864	1.02168	0.108585	Inverse variance weighted	105.764	67	0.00177937													Inverse variance weighted	55	-0.000331578	0.00491284	-0.00996074	0.00929759	0.999668	0.990089	1.00934	0.94619	Inverse variance weighted	110.79	54	8.52e-06
				Simple mode	68	0.000513168	0.0203898	-0.0394509	0.0404772	1.00051	0.961317	1.04131	0.979996																	Simple mode	55	0.000533275	0.0158394	-0.030512	0.0315786	1.00053	0.969949	1.03208	0.973266
				Weighted mode	68	0.021479	0.00880263	0.00422587	0.0387322	1.02171	1.00423	1.03949	0.0173365																	Weighted mode	55	0.0136365	0.00599493	0.00188645	0.0253866	1.01373	1.00189	1.02571	0.0269214
ukb-b-1668	Diagnoses - main ICD10: I25.1 Atherosclerotic heart disease	MRC-IEU	Elsworth (2018)	MR Egger	69	0.00125629	0.0191779	-0.0363324	0.038845	1.00126	0.96432	1.03961	0.947965	MR Egger	157.849	67	2.68835e-09	1.80758e-05	0.000219719	0.934679	0.00356094	0.000342276	TRUE	9.48626e-117		ukb-b-1668	Diagnoses - main ICD10: I25.1 Atherosclerotic heart disease	MRC-IEU	Elsworth (2018)	MR Egger	54	-0.00611497	0.0168476	-0.0391362	0.0269063	0.993904	0.96162	1.02727	0.718107	MR Egger	178.767	52	8.17e-16	9.02e-05	0.000298797	0.763964	0.00628754	0.000386834	TRUE
				Weighted median	69	0.00664133	0.00696548	-0.00701102	0.0202937	1.00666	0.993014	1.0205	0.340355																	Weighted median	54	-0.00473175	0.00463899	-0.0138242	0.00436067	0.995279	0.986271	1.00437	0.30773
				Inverse variance weighted	69	0.00275372	0.0059959	-0.00899824	0.0145057	1.00276	0.991042	1.01461	0.646042	Inverse variance weighted	157.865	68	4.16514e-09													Inverse variance weighted	54	-0.00129806	0.00535709	-0.011798	0.00920183	0.998703	0.988271	1.00924	0.808542	Inverse variance weighted	179.08	53	1.37e-15
				Simple mode	69	0.017065	0.0163166	-0.0149154	0.0490454	1.01721	0.985195	1.05027	0.299324																	Simple mode	54	-0.00904438	0.0118745	-0.0323184	0.0142296	0.990996	0.968198	1.01433	0.449636
				Weighted mode	69	0.0121218	0.0116774	-0.0107659	0.0350095	1.0122	0.989292	1.03563	0.30292																	Weighted mode	54	-0.0112409	0.0110557	-0.03291	0.0104283	0.988822	0.967626	1.01048	0.313892
								0	0	1	1	1
				MR Egger	65	0.0183325	0.0156566	-0.0123545	0.0490196	1.0185	0.987722	1.05024	0.246044	MR Egger	83.8281	63	0.0408282	-0.000120111	0.000176632	0.498992	0.00323401	0.000191144	TRUE	2.42445e-127						MR Egger	52	-0.00755648	0.0121571	-0.0313845	0.0162715	0.992472	0.969103	1.0164	0.53705	MR Egger	82.2409	50	0.00274701	2.19e-05	0.000214261	0.919	0.00599428	0.000187253	TRUE
				Weighted median	65	0.00729447	0.00704312	-0.00651005	0.021099	1.00732	0.993511	1.02132	0.300348																	Weighted median	52	-0.00644961	0.00498203	-0.0162144	0.00331517	0.993571	0.983916	1.00332	0.195467
				Inverse variance weighted	65	0.00819094	0.00474462	-0.00110851	0.0174904	1.00822	0.998892	1.01764	0.0842818	Inverse variance weighted	84.4433	64	0.0444221													Inverse variance weighted	52	-0.00637703	0.00378776	-0.0138011	0.00104699	0.993643	0.986294	1.00105	0.0922614	Inverse variance weighted	82.2581	51	0.00361718
				Simple mode	65	0.0175922	0.0152599	-0.0123172	0.0475017	1.01775	0.987758	1.04865	0.253265																	Simple mode	52	-0.00882597	0.0120346	-0.0324138	0.0147619	0.991213	0.968106	1.01487	0.466684
				Weighted mode	65	0.0124229	0.0118928	-0.010887	0.0357328	1.0125	0.989172	1.03638	0.300149																	Weighted mode	52	-0.0108379	0.0107315	-0.0318716	0.0101958	0.989221	0.968631	1.01025	0.317302
ukb-d-I9_PAD	Peripheral artery disease	NEALE LAB	Neale (2018)	MR Egger	71	0.00260335	0.00293205	-0.00314346	0.00835016	1.00261	0.996861	1.00839	0.377682	MR Egger	77.4417	69	0.227391	4.37469e-05	3.81743e-05	0.255763	0.00360954	0.000258892	TRUE	3.63373e-112		ukb-d-I9_PAD	Peripheral artery disease	NEALE LAB	Neale (2018)	MR Egger	57	0.000933883	0.00211849	-0.00321835	0.00508612	1.00093	0.996787	1.0051	0.661067	MR Egger	69.5397	55	0.0897295	3.85e-05	4.39e-05	0.385082	0.00865749	0.000211329	TRUE
				Weighted median	71	0.00209932	0.00242911	-0.00266173	0.00686037	1.0021	0.997342	1.00688	0.387459																	Weighted median	57	0.00135606	0.00187465	-0.00231825	0.00503037	1.00136	0.997684	1.00504	0.469454
				Inverse variance weighted	71	0.00547741	0.0015223	0.00249369	0.00846112	1.00549	1.0025	1.0085	0.000320545	Inverse variance weighted	78.9157	70	0.217838													Inverse variance weighted	57	0.00248664	0.00115638	0.000220148	0.00475314	1.00249	1.00022	1.00476	0.0315253	Inverse variance weighted	70.5089	56	0.0918327
				Simple mode	71	-0.00151765	0.00507629	-0.0114672	0.00843187	0.998483	0.988598	1.00847	0.765849																	Simple mode	57	0.000932034	0.00385745	-0.00662857	0.00849264	1.00093	0.993393	1.00853	0.809958
				Weighted mode	71	0.00158517	0.00251985	-0.00335374	0.00652409	1.00159	0.996652	1.00655	0.531348																	Weighted mode	57	0.000793605	0.00177661	-0.00268856	0.00427577	1.00079	0.997315	1.00428	0.656817
				MR Egger																										MR Egger
				Weighted median																										Weighted median
				Inverse variance weighted																										Inverse variance weighted
				Simple mode																										Simple mode
				Weighted mode																										Weighted mode
ebi-a-GCST006414	Atrial fibrillation	NA	Nielsen (2018)	MR Egger	71	0.338713	0.206874	-0.0667597	0.744186	1.40314	0.93542	2.10473	0.106122	MR Egger	159.717	69	3.73838e-09	-0.00416853	0.00268427	0.125011	0.00360954	0.000160672	TRUE	5.91401e-243		ebi-a-GCST006414	Atrial fibrillation	NA	Nielsen (2018)	MR Egger	57	0.0326151	0.146639	-0.254798	0.320028	1.03315	0.775073	1.37717	0.824813	MR Egger	138.023	55	4.42e-09	-0.000588097	0.00303351	0.846994	0.00865749	0.0001341	TRUE
				Weighted median	71	0.241653	0.122914	0.000741032	0.482565	1.27335	1.00074	1.62022	0.0492953																	Weighted median	57	0.145746	0.0829607	-0.0168567	0.308349	1.1569	0.983285	1.36118	0.0789501
				Inverse variance weighted	71	0.0637245	0.108036	-0.148027	0.275476	1.0658	0.862408	1.31716	0.555296	Inverse variance weighted	165.3	70	1.11182e-09													Inverse variance weighted	57	0.00881702	0.0795222	-0.147047	0.164681	1.00886	0.863254	1.17902	0.911716	Inverse variance weighted	138.117	56	6.91e-09
				Simple mode	71	0.36655	0.264724	-0.152309	0.885408	1.44275	0.858723	2.42397	0.170557																	Simple mode	57	0.168932	0.159317	-0.14333	0.481194	1.18404	0.866468	1.618	0.293537
				Weighted mode	71	0.255992	0.120374	0.0200589	0.491926	1.29174	1.02026	1.63546	0.0369771																	Weighted mode	57	0.159253	0.0858514	-0.00901582	0.327522	1.17263	0.991025	1.38753	0.0688656
				MR Egger	67	0.258069	0.157112	-0.0498698	0.566007	1.29443	0.951353	1.76122	0.105299	MR Egger	85.3795	65	0.0459117	-0.00268299	0.00206454	0.198344	0.00345785	8.64393e-05	TRUE	1.05592e-264						MR Egger	53	0.0511513	0.113013	-0.170355	0.272658	1.05248	0.843365	1.31345	0.652747	MR Egger	74.6509	51	0.0170829	0.000553835	0.00235331	0.814885	0.00816484	7.46e-05	TRUE
				Weighted median	67	0.241557	0.121102	0.00419775	0.478917	1.27323	1.00421	1.61433	0.0460797																	Weighted median	53	0.150174	0.0833315	-0.0131562	0.313503	1.16204	0.98693	1.36821	0.0715261
				Inverse variance weighted	67	0.0837977	0.082286	-0.0774829	0.245078	1.08741	0.925443	1.27772	0.308502	Inverse variance weighted	87.5979	66	0.0389147													Inverse variance weighted	53	0.0732277	0.0624534	-0.049181	0.195636	1.07598	0.952009	1.21608	0.24099	Inverse variance weighted	74.732	52	0.0211056
				Simple mode	67	0.415438	0.278745	-0.130902	0.961778	1.51503	0.877304	2.61634	0.140886																	Simple mode	53	0.161692	0.165501	-0.16269	0.486075	1.1755	0.849855	1.62592	0.333099
				Weighted mode	67	0.26823	0.12647	0.0203483	0.516112	1.30765	1.02056	1.6755	0.0376919																	Weighted mode	53	0.161692	0.0874962	-0.00980013	0.333185	1.1755	0.990248	1.39541	0.0702942
ukb-b-14177	Vascular/heart problems diagnosed by doctor: High blood pressure	MRC-IEU	Elsworth (2018)	MR Egger	71	0.130612	0.0393835	0.0534205	0.207804	1.13953	1.05487	1.23097	0.00145674	MR Egger	370.835	69	6.92379e-43	-0.00132439	0.000526073	0.0141446	0.00360954	0.000933565	TRUE	6.5015e-61		ukb-b-14177	Vascular/heart problems diagnosed by doctor: High blood pressure	MRC-IEU	Elsworth (2018)	MR Egger	57	0.0969352	0.0307065	0.0367503	0.15712	1.10179	1.03743	1.17014	0.00258832	MR Egger	390.067	55	5.37e-52	-0.00205547	0.00065586	0.0027648	0.00865749	0.00101168	TRUE
				Weighted median	71	0.0425221	0.0178267	0.00758169	0.0774624	1.04344	1.00761	1.08054	0.0170652																	Weighted median	57	0.0620626	0.0121055	0.0383358	0.0857894	1.06403	1.03908	1.08958	2.95e-07
				Inverse variance weighted	71	0.0475308	0.0222978	0.00382701	0.0912345	1.04868	1.00383	1.09553	0.0330372	Inverse variance weighted	404.897	70	1.26338e-48													Inverse variance weighted	57	0.0182482	0.0190195	-0.01903	0.0555264	1.01842	0.98115	1.0571	0.337333	Inverse variance weighted	459.726	56	8.88e-65
				Simple mode	71	-0.0248668	0.0517607	-0.126318	0.0765843	0.97544	0.881335	1.07959	0.632429																	Simple mode	57	0.0035805	0.027379	-0.0500823	0.0572433	1.00359	0.951151	1.05891	0.896422
				Weighted mode	71	0.0784945	0.0194875	0.040299	0.11669	1.08166	1.04112	1.12377	0.000140908																	Weighted mode	57	0.0562729	0.011876	0.0329959	0.0795499	1.05789	1.03355	1.0828	1.52e-05
				MR Egger	49	0.0654663	0.0516756	-0.035818	0.166751	1.06766	0.964816	1.18146	0.211444	MR Egger	75.1093	47	0.0056894	-0.000833096	0.000583874	0.160235	0.0024306	0.000170097	TRUE	1.02222e-90						MR Egger	37	0.00364463	0.0369228	-0.068724	0.0760133	1.00365	0.933584	1.07898	0.921932	MR Egger	59.0311	35	0.00673678	-0.000144039	0.000679713	0.833405	0.00444253	0.000128359	TRUE
				Weighted median	49	0.0183954	0.0222315	-0.0251784	0.0619691	1.01857	0.975136	1.06393	0.407984																	Weighted median	37	0.00285147	0.0156505	-0.0278236	0.0335265	1.00286	0.97256	1.03409	0.855429
				Inverse variance weighted	49	-0.00436917	0.0167566	-0.0372121	0.0284737	0.99564	0.963472	1.02888	0.79429	Inverse variance weighted	78.3628	48	0.00368552													Inverse variance weighted	37	-0.00372501	0.0122382	-0.0277118	0.0202618	0.996282	0.972669	1.02047	0.760841	Inverse variance weighted	59.1069	36	0.00894309
				Simple mode	49	-0.0051179	0.0550755	-0.113066	0.10283	0.994895	0.893092	1.1083	0.92635																	Simple mode	37	-0.00976709	0.0347849	-0.0779455	0.0584113	0.99028	0.925015	1.06015	0.780482
				Weighted mode	49	0.0119239	0.0331082	-0.0529682	0.076816	1.012	0.94841	1.07984	0.720315																	Weighted mode	37	-0.00512584	0.0280859	-0.0601742	0.0499225	0.994887	0.941601	1.05119	0.85621
ukb-b-7992	Diastolic blood pressure, automated reading	MRC-IEU	Elsworth (2018)	MR Egger	71	0.249261	0.0972567	0.058638	0.439884	1.28308	1.06039	1.55253	0.0125641	MR Egger	440.638	69	1.50393e-55	-0.00178743	0.00130104	0.173935	0.00360954	0.00113485	TRUE	2.88238e-47		ukb-b-7992	Diastolic blood pressure, automated reading	MRC-IEU	Elsworth (2018)	MR Egger	57	0.156918	0.0672276	0.0251516	0.288684	1.1699	1.02547	1.33467	0.0232696	MR Egger	364.403	55	3.34e-47	-0.00143074	0.00143838	0.324244	0.00865749	0.000954923	TRUE
				Weighted median	71	0.105729	0.0372486	0.0327216	0.178736	1.11152	1.03326	1.19571	0.00453311																	Weighted median	57	0.0680274	0.0255251	0.0179983	0.118057	1.07039	1.01816	1.12531	0.00769598
				Inverse variance weighted	71	0.137428	0.0535598	0.032451	0.242405	1.14732	1.03298	1.27431	0.0102913	Inverse variance weighted	452.692	70	2.29936e-57													Inverse variance weighted	57	0.102313	0.0388029	0.0262594	0.178367	1.10773	1.02661	1.19526	0.00837076	Inverse variance weighted	370.958	56	5.28e-48
				Simple mode	71	0.134959	0.116712	-0.0937962	0.363713	1.14449	0.910468	1.43866	0.251472																	Simple mode	57	0.00495967	0.0763294	-0.144646	0.154565	1.00497	0.865329	1.16715	0.948424
				Weighted mode	71	0.104097	0.0358791	0.0337743	0.17442	1.10971	1.03435	1.19056	0.00496315																	Weighted mode	57	0.055059	0.0236255	0.00875309	0.101365	1.0566	1.00879	1.10668	0.0234078
				MR Egger	51	0.13094	0.0554535	0.0222512	0.239629	1.1399	1.0225	1.27078	0.0222339	MR Egger	93.8315	49	0.000121992	-0.000681432	0.000769752	0.380339	0.0025968	0.000252475	TRUE	6.98224e-82						MR Egger	46	0.0660138	0.043377	-0.0190051	0.151033	1.06824	0.981174	1.16303	0.135199	MR Egger	112.861	44	5.77e-08	7.91e-05	0.000952515	0.93419	0.00734427	0.000299325	TRUE
				Weighted median	51	0.105515	0.0392356	0.0286129	0.182417	1.11128	1.02903	1.20011	0.00716109																	Weighted median	46	0.0673609	0.0256669	0.0170537	0.117668	1.06968	1.0172	1.12487	0.00867963
				Inverse variance weighted	51	0.0913492	0.0327164	0.0272249	0.155473	1.09565	1.0276	1.16821	0.00523593	Inverse variance weighted	95.3322	50	0.000117868													Inverse variance weighted	46	0.0688929	0.0257827	0.0183588	0.119427	1.07132	1.01853	1.12685	0.00753873	Inverse variance weighted	112.879	45	9.37e-08
				Simple mode	51	0.125168	0.0995909	-0.07003	0.320366	1.13334	0.932366	1.37763	0.214658																	Simple mode	46	-0.0142863	0.0770966	-0.165396	0.136823	0.985815	0.847558	1.14663	0.853824
				Weighted mode	51	0.110063	0.035005	0.0414532	0.178673	1.11635	1.04232	1.19563	0.00280121																	Weighted mode	46	0.0550304	0.0256921	0.00467403	0.105387	1.05657	1.00468	1.11114	0.0376477
ukb-b-20175	Systolic blood pressure, automated reading	MRC-IEU	Elsworth (2018)	MR Egger	71	0.345141	0.08652	0.175562	0.51472	1.41219	1.19192	1.67317	0.000162843	MR Egger	347.092	69	1.09607e-38	-0.00297481	0.00115744	0.0123269	0.00360954	0.00100177	TRUE	1.50939e-54		ukb-b-20175	Systolic blood pressure, automated reading	MRC-IEU	Elsworth (2018)	MR Egger	57	0.249513	0.0659353	0.12028	0.378746	1.2834	1.12781	1.46045	0.000382813	MR Egger	348.896	55	2.48e-44	-0.00375241	0.00141076	0.0102222	0.00865749	0.00101641	TRUE
				Weighted median	71	0.218961	0.0412389	0.138133	0.29979	1.24478	1.14813	1.34957	1.09879e-07																	Weighted median	57	0.207598	0.0264611	0.155735	0.259462	1.23072	1.16852	1.29623	4.32e-15
				Inverse variance weighted	71	0.159027	0.0492104	0.0625752	0.25548	1.17237	1.06457	1.29108	0.00123106	Inverse variance weighted	380.322	70	3.30443e-44													Inverse variance weighted	57	0.106308	0.0400738	0.027763	0.184852	1.11216	1.02815	1.20304	0.00798277	Inverse variance weighted	393.775	56	2.91e-52
				Simple mode	71	-0.0331204	0.140847	-0.30918	0.24294	0.967422	0.734048	1.27499	0.814778																	Simple mode	57	0.148352	0.100956	-0.0495222	0.346226	1.15992	0.951684	1.41372	0.147302
				Weighted mode	71	0.281156	0.0386474	0.205408	0.356905	1.32466	1.22803	1.4289	3.92903e-10																	Weighted mode	57	0.198447	0.0271891	0.145156	0.251737	1.21951	1.15622	1.28626	1.11e-09
				MR Egger	51	0.207537	0.120087	-0.0278332	0.442906	1.23064	0.972551	1.55723	0.0902458	MR Egger	79.1024	49	0.00414072	-0.00116888	0.00133341	0.384977	0.00240781	0.000213783	TRUE	4.66721e-79						MR Egger	44	0.0887531	0.125338	-0.15691	0.334416	1.09281	0.854781	1.39712	0.482789	MR Egger	109.606	42	6.03e-08	-3.47e-05	0.00212162	0.987046	0.00453036	0.000288388	TRUE
				Weighted median	51	0.158336	0.0534419	0.0535894	0.263082	1.17156	1.05505	1.30093	0.00304894																	Weighted median	44	0.129929	0.039198	0.0531009	0.206757	1.13875	1.05454	1.22968	0.000917466
				Inverse variance weighted	51	0.107741	0.03813	0.0330065	0.182476	1.11376	1.03356	1.20019	0.00471875	Inverse variance weighted	80.3429	50	0.0041633													Inverse variance weighted	44	0.086787	0.0345013	0.0191644	0.15441	1.09066	1.01935	1.16697	0.0118874	Inverse variance weighted	109.607	43	9.92e-08
				Simple mode	51	-0.0701221	0.131467	-0.327797	0.187552	0.93228	0.72051	1.20629	0.596131																	Simple mode	44	0.15454	0.0908961	-0.0236163	0.332696	1.16712	0.97666	1.39472	0.0963197
				Weighted mode	51	0.168599	0.0742706	0.0230289	0.31417	1.18365	1.0233	1.36912	0.027547																	Weighted mode	44	0.142493	0.0628454	0.0193156	0.265669	1.15314	1.0195	1.3043	0.0284522
ieu-a-299	HDL cholesterol	GLGC	Willer (2013)	MR Egger	54	0.83452	0.316522	0.214137	1.4549				0.0110171	MR Egger	156.554	52	2.0817e-12	-0.00467067	0.00367405	0.209293	0.00282924	0.001511	TRUE	1.44569e-05		ieu-a-299	HDL cholesterol	GLGC	Willer (2013)	MR Egger	28	0.801854	0.284493	0.244248	1.35946				0.00910014	MR Egger	120.025	26	4.9e-14	-0.00820271	0.00550968	0.148576	0.00372153	0.00113596	TRUE
				Weighted median	54	0.271299	0.102813	0.0697861	0.472812				0.00832078																	Weighted median	28	0.239766	0.0779018	0.0870786	0.392454				0.00208535
				Inverse variance weighted	54	0.455603	0.107125	0.245637	0.665569				2.10936e-05	Inverse variance weighted	161.42	53	6.92202e-13													Inverse variance weighted	28	0.406911	0.105066	0.200982	0.612839				0.000107541	Inverse variance weighted	130.257	27	1.76e-15
				Simple mode	54	0.1393	0.211799	-0.275825	0.554426				0.513577																	Simple mode	28	0.1137	0.121879	-0.125183	0.352583				0.359143
				Weighted mode	54	0.252888	0.130816	-0.00351174	0.509287				0.058567																	Weighted mode	28	0.231248	0.0892386	0.0563402	0.406155				0.0152361
				MR Egger	50	0.306389	0.209528	-0.104286	0.717065				0.150181	MR Egger	52.9204	48	0.289948	-0.000769563	0.00240448	0.750316	0.00258661	0.000599026	TRUE	3.10669e-15						MR Egger	25	0.315066	0.147838	0.0253037	0.604829				0.0439855	MR Egger	15.3868	23	0.880236	-0.00259428	0.0027723	0.359105	0.00320876	0.00018581	TRUE
				Weighted median	50	0.230131	0.104891	0.0245453	0.435716				0.0282348																	Weighted median	25	0.172074	0.0756117	0.0238747	0.320273				0.0228608
				Inverse variance weighted	50	0.242966	0.0674416	0.11078	0.375152				0.000315039	Inverse variance weighted	53.0334	49	0.321424													Inverse variance weighted	25	0.18563	0.052195	0.0833279	0.287932				0.000375867	Inverse variance weighted	16.2625	24	0.878368
				Simple mode	50	0.154301	0.221064	-0.278985	0.587586				0.488482																	Simple mode	25	0.100224	0.144049	-0.182113	0.38256				0.493262
				Weighted mode	50	0.254231	0.139404	-0.0190007	0.527463				0.0742994																	Weighted mode	25	0.247614	0.0935576	0.0642406	0.430987				0.0141279
ieu-a-300	LDL cholesterol	GLGC	Willer (2013)	MR Egger	54	-0.133229	0.288589	-0.698864	0.432405				0.646252	MR Egger	113.157	52	1.98318e-06	0.00202855	0.00336171	0.548848	0.00282924	0.00104164	TRUE	6.7433e-10		ieu-a-300	LDL cholesterol	GLGC	Willer (2013)	MR Egger	28	-0.46024	0.260246	-0.970322	0.0498423	0.631132	0.378961	1.05111	0.0887137	MR Egger	87.9118	26	1.2e-08	0.00989363	0.00506877	0.0618016	0.00372153	0.000771373	TRUE
				Weighted median	54	0.171007	0.112856	-0.0501905	0.392205				0.129704																	Weighted median	28	0.0503706	0.0928725	-0.13166	0.232401	1.05166	0.876639	1.26163	0.587569
				Inverse variance weighted	54	0.0306147	0.0971814	-0.159861	0.22109				0.752742	Inverse variance weighted	113.95	53	2.38627e-06													Inverse variance weighted	28	0.0128668	0.0995575	-0.182266	0.207999	1.01295	0.83338	1.23121	0.897168	Inverse variance weighted	100.794	27	1.91e-10
				Simple mode	54	0.333347	0.241395	-0.139786	0.806481				0.173098																	Simple mode	28	0.228906	0.156955	-0.078727	0.536538	1.25722	0.924292	1.71008	0.156263
				Weighted mode	54	0.351865	0.159513	0.0392204	0.66451				0.0317502																	Weighted mode	28	0.236284	0.177456	-0.111529	0.584097	1.26653	0.894465	1.79337	0.194154
				MR Egger	51	0.58247	0.234324	0.123195	1.04174				0.0163875	MR Egger	42.7693	49	0.722438	-0.00543148	0.00258338	0.0406732	0.00248579	0.000506158	TRUE	1.04173e-15						MR Egger	25	0.428298	0.194327	0.047418	0.809178	1.53464	1.04856	2.24606	0.0378021	MR Egger	19.7309	23	0.658087	-0.00610874	0.00352435	0.0964318	0.00296614	0.00023317	TRUE
				Weighted median	51	0.308374	0.114654	0.0836525	0.533095				0.00715354																	Weighted median	25	0.188589	0.0887911	0.0145584	0.362619	1.20754	1.01466	1.43709	0.0336733
				Inverse variance weighted	51	0.114399	0.073102	-0.0288813	0.257678				0.117602	Inverse variance weighted	47.1897	50	0.586844													Inverse variance weighted	25	0.108597	0.0611716	-0.0112998	0.228493	1.11471	0.988764	1.2567	0.0758521	Inverse variance weighted	22.7352	24	0.535472
				Simple mode	51	0.344115	0.24952	-0.144943	0.833174				0.173998																	Simple mode	25	0.232683	0.167657	-0.0959247	0.561292	1.26198	0.908532	1.75294	0.177933
				Weighted mode	51	0.358577	0.170553	0.0242934	0.692861				0.0405715																	Weighted mode	25	0.24635	0.124461	0.00240601	0.490295	1.27935	1.00241	1.6328	0.0593604
				MR Egger	54	-0.950559	0.448478	-1.82958	-0.071542				0.0388395													ieu-a-301	Total cholesterol	GLGC	Willer (2013)	MR Egger	28	-1.04008	0.4305	-1.88386	-0.196296	0.353428	0.152003	0.821769	0.023017	MR Egger	253.849	26	3.04e-39	0.0189498	0.00837412	0.0322241	0.00372153	0.00182291	TRUE
ieu-a-301	Total cholesterol	GLGC	Willer (2013)	Weighted median	54	0.270247	0.117887	0.0391876	0.501306				0.0218817	MR Egger	286.384	52	4.00374e-34	0.0110863	0.00522294	0.0385674	0.00282924	0.00202773	TRUE	0.0133287						Weighted median	28	0.217159	0.0965853	0.0278515	0.406466	1.24254	1.02824	1.5015	0.0245531
				Inverse variance weighted	54	-0.0546155	0.156485	-0.361326	0.252094				0.727078																	Inverse variance weighted	28	-0.132603	0.168083	-0.462045	0.196839	0.875813	0.629994	1.21755	0.430161	Inverse variance weighted	303.845	27	1.24e-48
				Simple mode	54	0.221851	0.230957	-0.230824	0.674526				0.341128	Inverse variance weighted	311.197	53	3.1741e-38													Simple mode	28	0.245957	0.173185	-0.0934857	0.5854	1.27884	0.910751	1.79571	0.166995
				Weighted mode	54	0.259237	0.175385	-0.0845167	0.602991				0.145298																	Weighted mode	28	0.265294	0.159798	-0.0479096	0.578498	1.30381	0.95322	1.78336	0.108449
				MR Egger	51	0.310441	0.269981	-0.218721	0.839604				0.255781	MR Egger	52.1515	49	0.352409	-0.000997662	0.00289115	0.731516	0.0024242	0.000609976	TRUE	2.25555e-13						MR Egger	23	0.383201	0.267125	-0.140364	0.906767	1.46697	0.869042	2.4763	0.166144	MR Egger	24.2798	21	0.2797	-0.00566741	0.00455759	0.227383	0.00254482	0.000242001	TRUE
				Weighted median	51	0.270519	0.117349	0.0405145	0.500524				0.0211527																	Weighted median	23	0.208689	0.100169	0.0123587	0.40502	1.23206	1.01244	1.49933	0.0372167
				Inverse variance weighted	51	0.220962	0.0745053	0.0749315	0.366992				0.00301974	Inverse variance weighted	52.2782	50	0.385551													Inverse variance weighted	23	0.0632594	0.0727051	-0.0792425	0.205761	1.0653	0.923816	1.22846	0.384255	Inverse variance weighted	26.0676	22	0.24879
				Simple mode	51	0.28654	0.256137	-0.215489	0.788568				0.268615																	Simple mode	23	0.254426	0.180354	-0.0990668	0.60792	1.28972	0.905682	1.83661	0.172315
				Weighted mode	51	0.294155	0.167518	-0.0341815	0.622491				0.0852204																	Weighted mode	23	0.250213	0.142946	-0.029962	0.530388	1.2843	0.970482	1.69959	0.0939851
ieu-a-302	Triglycerides	GLGC	Willer (2013)	MR Egger	54	-3.22637	0.796035	-4.7866	-1.66614				0.000169523	MR Egger	1037.28	52	2.8884e-183	0.029724	0.00923745	0.00222564	0.00282924	0.00785452	FALSE	4.09287e-26		ieu-a-302	Triglycerides	GLGC	Willer (2013)	MR Egger	28	-3.01375	0.681446	-4.34938	-1.67812	0.0491071	0.0129148	0.186725	0.000154284	MR Egger	721.829	26	1.91e-135	0.0437005	0.0131982	0.00273171	0.00372153	0.00777289	FALSE
				Weighted median	54	0.0231718	0.112637	-0.197596	0.24394				0.837008																	Weighted median	28	-0.150967	0.0935977	-0.334419	0.0324845	0.859876	0.715754	1.03302	0.106759
				Inverse variance weighted	54	-0.813618	0.289919	-1.38186	-0.245377				0.00501037	Inverse variance weighted	1243.82	53	1.86601e-225													Inverse variance weighted	28	-0.909865	0.288098	-1.47454	-0.345193	0.402579	0.228885	0.708084	0.00158759	Inverse variance weighted	1026.2	27	6.59e-199
				Simple mode	54	-0.0363594	0.26018	-0.546312	0.473594				0.88939																	Simple mode	28	-0.0667019	0.180948	-0.42136	0.287956	0.935474	0.656154	1.3337	0.715282
				Weighted mode	54	0.136938	0.178495	-0.212913	0.486789				0.446379																	Weighted mode	28	0.0569327	0.19915	-0.333402	0.447267	1.05858	0.716482	1.56403	0.777153
				MR Egger	38	-0.106681	0.528348	-1.14224	0.928882				0.841121	MR Egger	38.2703	36	0.366777	-0.00159168	0.00524787	0.763407	0.0015598	0.000368033	TRUE	2.61428e-09						MR Egger	16	-0.762415	0.236871	-1.22668	-0.298149	0.466538	0.293264	0.742191	0.00618613	MR Egger	10.3385	14	0.737042	0.00725301	0.00427866	0.112161	0.00179017	0.000288308	TRUE
				Weighted median	38	-0.17417	0.124443	-0.41808	0.0697386				0.161634																	Weighted median	16	-0.327769	0.106287	-0.536092	-0.119446	0.72053	0.58503	0.887412	0.0020437
				Inverse variance weighted	38	-0.264791	0.0849453	-0.431284	-0.0982984				0.0018258	Inverse variance weighted	38.3681	37	0.407304													Inverse variance weighted	16	-0.378775	0.0699233	-0.515825	-0.241726	0.684699	0.597008	0.785271	6.06e-08	Inverse variance weighted	13.212	15	0.585924
				Simple mode	38	-0.119859	0.289958	-0.688176	0.448459				0.681725																	Simple mode	16	-0.220651	0.20374	-0.619981	0.17868	0.801997	0.537955	1.19564	0.295911
				Weighted mode	38	-0.119859	0.28101	-0.670638	0.430921				0.672195																	Weighted mode	16	-0.217576	0.181358	-0.573038	0.137887	0.804467	0.56381	1.14785	0.248863
ukb-d-30760_irnt	HDL cholesterol	NEALE LAB	Neale (2018)	MR Egger	71	0.0863589	0.161195	-0.229584	0.402302	1.0902	0.794864	1.49526	0.593861	MR Egger	847.137	69	2.40625e-134	0.00582582	0.00209858	0.00707614	0.00360954	0.00421584	FALSE	0.0180123		ukb-d-30760_irnt	HDL cholesterol	NEALE LAB	Neale (2018)	MR Egger	57	0.0976971	0.115976	-0.129615	0.325009	1.10263	0.878433	1.38404	0.403216	MR Egger	754.333	55	1.55e-123	0.00540688	0.00240457	0.0285655	0.00865749	0.00369149	TRUE
				Weighted median	71	0.221408	0.0505551	0.12232	0.320496	1.24783	1.13012	1.37781	1.18932e-05																	Weighted median	57	0.113992	0.0373518	0.0407825	0.187201	1.12074	1.04163	1.20587	0.00227437
				Inverse variance weighted	71	0.469139	0.087405	0.297825	0.640452	1.59862	1.34693	1.89734	7.98736e-08	Inverse variance weighted	941.754	70	8.74823e-153													Inverse variance weighted	57	0.316012	0.0656911	0.187258	0.444767	1.37165	1.20594	1.56013	1.5e-06	Inverse variance weighted	823.678	56	5.38e-137
				Simple mode	71	0.5792	0.124344	0.335486	0.822915	1.78461	1.39862	2.27713	1.47592e-05																	Simple mode	57	0.225423	0.0813215	0.0660331	0.384813	1.25285	1.06826	1.46934	0.00754988
				Weighted mode	71	0.0919189	0.0412628	0.0110439	0.172794	1.09628	1.01111	1.18862	0.0291204																	Weighted mode	57	0.0639285	0.029876	0.00537157	0.122486	1.06602	1.00539	1.1303	0.0367428
				MR Egger	56	0.0685897	0.110139	-0.147283	0.284462	1.071	0.86305	1.32905	0.536067	MR Egger	63.6684	54	0.172769	0.00389269	0.00122071	0.00237784	0.00272202	0.000775167	TRUE	2.4519e-32						MR Egger	46	0.0877799	0.0950667	-0.098551	0.274111	1.09175	0.90615	1.31536	0.360861	MR Egger	67.4611	44	0.0129911	0.00360731	0.00163866	0.0329995	0.00489967	0.000742482	TRUE
				Weighted median	56	0.349958	0.0500163	0.251926	0.44799	1.41901	1.2865	1.56516	2.61714e-12																	Weighted median	46	0.251255	0.0379222	0.176927	0.325582	1.28564	1.19354	1.38484	3.46e-11
				Inverse variance weighted	56	0.40297	0.0363961	0.331633	0.474306	1.49626	1.39324	1.6069	1.71924e-28	Inverse variance weighted	75.658	55	0.0337808													Inverse variance weighted	46	0.287615	0.0294164	0.229958	0.345271	1.33324	1.25855	1.41237	1.41e-22	Inverse variance weighted	74.8911	45	0.00339425
				Simple mode	56	0.651794	0.145126	0.367347	0.936241	1.91898	1.4439	2.55038	3.67474e-05																	Simple mode	46	0.243073	0.0864682	0.0735958	0.412551	1.27516	1.07637	1.51067	0.00728597
				Weighted mode	56	0.252592	0.0706588	0.1141	0.391083	1.28736	1.12086	1.47858	0.000738965																	Weighted mode	46	0.206266	0.0598629	0.0889351	0.323598	1.22908	1.09301	1.38209	0.00124484
ukb-d-30780_irnt	LDL direct	NEALE LAB	Neale (2018)	MR Egger	71	0.258569	0.202389	-0.138113	0.655251	1.29508	0.871	1.92563	0.205678	MR Egger	1247.55	69	1.12697e-215	-0.00461099	0.0026346	0.0845349	0.00360954	0.00379725	FALSE	0.437421		ukb-d-30780_irnt	LDL direct	NEALE LAB	Neale (2018)	MR Egger	57	0.10107	0.104743	-0.104227	0.306366	1.10635	0.901021	1.35848	0.338804	MR Egger	574.779	55	1.15e-87	-0.00105344	0.00217143	0.629507	0.00865749	0.00171105	TRUE
				Weighted median	71	0.0159985	0.052001	-0.0859235	0.117921	1.01613	0.917664	1.12515	0.758342																	Weighted median	57	0.152888	0.0370381	0.0802934	0.225483	1.16519	1.0836	1.25293	3.66e-05
				Inverse variance weighted	71	-0.0444501	0.106342	-0.25288	0.163979	0.956523	0.776561	1.17819	0.675952	Inverse variance weighted	1302.93	70	1.98021e-226													Inverse variance weighted	57	0.0585251	0.0568834	-0.0529663	0.170016	1.06027	0.948412	1.18532	0.303545	Inverse variance weighted	577.239	56	1.23e-87
				Simple mode	71	-0.162755	0.105108	-0.368766	0.0432554	0.849799	0.691587	1.0442	0.12602																	Simple mode	57	0.0852539	0.0998522	-0.110456	0.280964	1.08899	0.895425	1.32441	0.396853
				Weighted mode	71	0.32459	0.07165	0.184156	0.465024	1.38346	1.2022	1.59205	2.36249e-05																	Weighted mode	57	0.205856	0.0361381	0.135025	0.276686	1.22858	1.14457	1.31875	4.71e-07
				MR Egger	59	-0.058916	0.129187	-0.312123	0.194291	0.942786	0.731892	1.21445	0.650086	MR Egger	85.6812	57	0.00832084	-0.000382377	0.00142501	0.789411	0.00283175	0.00027453	TRUE	1.18743e-75						MR Egger	49	-0.0500792	0.116091	-0.277618	0.17746	0.951154	0.757586	1.19418	0.668166	MR Egger	94.124	47	5.44e-05	0.00136789	0.00196611	0.490021	0.00507528	0.00028082	TRUE
				Weighted median	59	-0.0625745	0.0505991	-0.161749	0.0365998	0.939343	0.850655	1.03728	0.216209																	Weighted median	49	-0.00804903	0.0374408	-0.081433	0.0653349	0.991983	0.921794	1.06752	0.829783
				Inverse variance weighted	59	-0.091999	0.0382748	-0.167018	-0.0169803	0.912106	0.846185	0.983163	0.0162327	Inverse variance weighted	85.7894	58	0.0103113													Inverse variance weighted	49	0.0274098	0.0325688	-0.036425	0.0912446	1.02779	0.96423	1.09554	0.400013	Inverse variance weighted	95.0933	48	6.09e-05
				Simple mode	59	-0.193931	0.106356	-0.402389	0.014526	0.823714	0.668721	1.01463	0.073394																	Simple mode	49	0.107566	0.102087	-0.0925244	0.307656	1.11356	0.911627	1.36023	0.297309
				Weighted mode	59	-0.0641773	0.0767786	-0.214663	0.0863088	0.937839	0.806813	1.09014	0.406656																	Weighted mode	49	-0.00984638	0.0790417	-0.164768	0.145075	0.990202	0.84809	1.15613	0.901383
ukb-d-30870_irnt	Triglycerides	NEALE LAB	Neale (2018)	MR Egger	71	-0.393184	0.380276	-1.13852	0.352157	0.674905	0.320291	1.42213	0.304773	MR Egger	4537.41	69	0	-0.00159008	0.00495039	0.749028	0.00360954	0.00390567	FALSE	0.223649		ukb-d-30870_irnt	Triglycerides	NEALE LAB	Neale (2018)	MR Egger	57	-0.396095	0.247623	-0.881436	0.0892455	0.672943	0.414188	1.09335	0.115419	MR Egger	3309.73	55	0	0.00158387	0.00513386	0.758857	0.00865749	0.00510729	TRUE
				Weighted median	71	-0.129956	0.0471682	-0.222405	-0.0375059	0.878134	0.800591	0.963189	0.00586647																	Weighted median	57	-0.0893075	0.0326168	-0.153236	-0.0253785	0.914564	0.857927	0.974941	0.00617987
				Inverse variance weighted	71	-0.497679	0.195645	-0.881143	-0.114215	0.60794	0.414309	0.892066	0.0109658	Inverse variance weighted	4544.2	70	0													Inverse variance weighted	57	-0.332131	0.134295	-0.59535	-0.0689124	0.717393	0.55137	0.933408	0.0133932	Inverse variance weighted	3315.46	56	0
				Simple mode	71	-0.109249	0.111062	-0.32693	0.108433	0.896507	0.721134	1.11453	0.328664																	Simple mode	57	-0.0301822	0.0761974	-0.179529	0.119165	0.970269	0.835664	1.12656	0.693532
				Weighted mode	71	-0.134845	0.0530404	-0.238805	-0.0308861	0.873851	0.787569	0.969586	0.0132272																	Weighted mode	57	-0.0798965	0.0330858	-0.144745	-0.0150483	0.923212	0.865243	0.985064	0.0190335
				MR Egger	46	-0.222994	0.162378	-0.541255	0.0952668	0.80012	0.582018	1.09995	0.176616	MR Egger	40.1243	44	0.638431	-7.13444e-05	0.00166598	0.966035	0.00200324	0.000229452	TRUE	5.02729e-50						MR Egger	42	0.0231618	0.137154	-0.24566	0.291983	1.02343	0.782188	1.33908	0.866746	MR Egger	76.5166	40	0.000447658	-0.00251577	0.00225146	0.270493	0.00407187	0.000299232	TRUE
				Weighted median	46	-0.195823	0.0519038	-0.297554	-0.094091	0.822158	0.742632	0.9102	0.00016143																	Weighted median	42	-0.0771719	0.0409843	-0.157501	0.00315724	0.925731	0.854276	1.00316	0.0597052
				Inverse variance weighted	46	-0.229766	0.0368852	-0.302061	-0.157471	0.79472	0.739293	0.854302	4.68774e-10	Inverse variance weighted	40.1261	45	0.678162													Inverse variance weighted	42	-0.124944	0.0353588	-0.194248	-0.055641	0.882546	0.823454	0.945879	0.000409923	Inverse variance weighted	78.905	41	0.000342648
				Simple mode	46	-0.0699537	0.129754	-0.324272	0.184365	0.932437	0.723053	1.20245	0.592459																	Simple mode	42	-0.0512875	0.089966	-0.227621	0.125046	0.950005	0.796426	1.1332	0.571737
				Weighted mode	46	-0.0789352	0.126581	-0.327035	0.169164	0.9241	0.721059	1.18431	0.536043																	Weighted mode	42	-0.0658226	0.0730875	-0.209074	0.0774288	0.936297	0.811335	1.08051	0.37306
ukb-d-30690_irnt	Cholesterol	NEALE LAB	Neale (2018)	MR Egger	71	0.196292	0.220662	-0.236206	0.628789	1.21688	0.789618	1.87534	0.376794	MR Egger	1531.2	69	2.71557e-274	-0.00236967	0.00287249	0.412241	0.00360954	0.00449465	FALSE	0.000449395		ukb-d-30690_irnt	Cholesterol	NEALE LAB	Neale (2018)	MR Egger	57	0.0540926	0.121551	-0.184148	0.292333	1.05558	0.831813	1.33955	0.658053	MR Egger	799.217	55	1.28e-132	0.0013483	0.00251992	0.594767	0.00865749	0.00244464	TRUE
				Weighted median	71	0.180663	0.0446837	0.0930825	0.268243	1.19801	1.09755	1.30766	5.27399e-05																	Weighted median	57	0.18946	0.0312063	0.128296	0.250625	1.2086	1.13689	1.28483	1.27e-09
				Inverse variance weighted	71	0.0405661	0.11401	-0.182894	0.264026	1.0414	0.832856	1.30216	0.721982	Inverse variance weighted	1546.31	70	9.42168e-277													Inverse variance weighted	57	0.108545	0.066042	-0.0208975	0.237987	1.11465	0.979319	1.26869	0.100265	Inverse variance weighted	803.377	56	7.03e-133
				Simple mode	71	0.127835	0.101429	-0.070967	0.326637	1.13637	0.931493	1.3863	0.211735																	Simple mode	57	0.140907	0.0780125	-0.0119972	0.293812	1.15132	0.988074	1.34153	0.0762597
				Weighted mode	71	0.239034	0.0455562	0.149743	0.328324	1.27002	1.16154	1.38864	1.57298e-06																	Weighted mode	57	0.164673	0.0325755	0.100825	0.228521	1.17901	1.10608	1.25674	4.91e-06
								0	0	1	1	1
				MR Egger	56	0.104331	0.115623	-0.122289	0.330952	1.10997	0.884892	1.39229	0.370882	MR Egger	73.9603	54	0.0369508	-0.000366663	0.00129847	0.778731	0.00276426	0.000231038	TRUE	1.01144e-78						MR Egger	51	0.179422	0.0496013	0.082204	0.276641	1.19653	1.08568	1.31869	0.000702739	MR Egger	106.891	49	3.43e-06	-0.000901579	0.0010089	0.37589	0.00739137	0.000481439	TRUE
				Weighted median	56	0.121344	0.0530302	0.0174044	0.225283	1.12901	1.01756	1.25268	0.022126																	Weighted median	51	0.189438	0.0320524	0.126615	0.252261	1.20857	1.13498	1.28693	3.42e-09
				Inverse variance weighted	56	0.0733711	0.0364007	0.00202561	0.144717	1.07613	1.00203	1.15571	0.0438369	Inverse variance weighted	74.0695	55	0.044153													Inverse variance weighted	51	0.142775	0.0278455	0.0881981	0.197352	1.15347	1.0922	1.21817	2.94e-07	Inverse variance weighted	108.633	50	3.16e-06
				Simple mode	56	0.155355	0.122832	-0.0853952	0.396106	1.16807	0.918149	1.48603	0.211283																	Simple mode	51	0.15214	0.0839844	-0.0124698	0.316749	1.16432	0.987608	1.37266	0.0760685
				Weighted mode	56	0.132471	0.0820977	-0.0284407	0.293382	1.14165	0.97196	1.34096	0.112343																	Weighted mode	51	0.174263	0.0316729	0.112184	0.236342	1.19037	1.11872	1.26661	1.29e-06
ukb-b-10912	Non-cancer illness code, self-reported: high cholesterol	MRC-IEU	Elsworth (2018)	MR Egger	71	0.0383086	0.0431686	-0.0463018	0.122919	1.03905	0.954754	1.13079	0.377937	MR Egger	802.548	69	1.90131e-125	-0.000669774	0.000576621	0.249421	0.00360954	0.00176731	TRUE	7.24992e-24		ukb-b-10912	Non-cancer illness code, self-reported: high cholesterol	MRC-IEU	Elsworth (2018)	MR Egger	57	0.0163445	0.0233962	-0.0295121	0.0622012	1.01648	0.970919	1.06418	0.487747	MR Egger	407.913	55	2.32e-55	-0.000482155	0.000499685	0.33881	0.00865749	0.000896657	TRUE
				Weighted median	71	0.0420871	0.0122319	0.0181126	0.0660615	1.04299	1.01828	1.06829	0.000580047																	Weighted median	57	0.032816	0.00808782	0.0169639	0.0486681	1.03336	1.01711	1.04987	4.96e-05
				Inverse variance weighted	71	-0.00370742	0.0236189	-0.0500005	0.0425856	0.996299	0.951229	1.04351	0.87527	Inverse variance weighted	818.241	70	4.91566e-128													Inverse variance weighted	57	-0.00211422	0.0134614	-0.0284985	0.02427	0.997888	0.971904	1.02457	0.875199	Inverse variance weighted	414.819	56	3.17e-56
				Simple mode	71	0.0173933	0.027854	-0.0372006	0.0719872	1.01755	0.963483	1.07464	0.534366																	Simple mode	57	0.0186251	0.015738	-0.0122214	0.0494717	1.0188	0.987853	1.05072	0.241631
				Weighted mode	71	0.0420917	0.0118145	0.0189352	0.0652482	1.04299	1.01912	1.06742	0.000665644																	Weighted mode	57	0.0307342	0.00806424	0.0149283	0.0465401	1.03121	1.01504	1.04764	0.000346262
				MR Egger	62	0.0605977	0.0310532	-0.00026665	0.121462	1.06247	0.999733	1.12915	0.055681	MR Egger	70.8455	60	0.159616	-0.000459112	0.000346189	0.189804	0.00300179	0.000170392	TRUE	7.99972e-120						MR Egger	50	0.0766922	0.0257437	0.0262345	0.12715	1.07971	1.02658	1.13559	0.00452502	MR Egger	63.2454	48	0.0690645	-0.00123215	0.000442841	0.00769218	0.00527694	0.000162309	TRUE
				Weighted median	62	0.0253535	0.0142428	-0.00256236	0.0532693	1.02568	0.997441	1.05471	0.0750606																	Weighted median	50	0.0197263	0.0104099	-0.000677113	0.0401296	1.01992	0.999323	1.04095	0.0580984
				Inverse variance weighted	62	0.0214126	0.00961267	0.00257179	0.0402535	1.02164	1.00258	1.04107	0.0259111	Inverse variance weighted	72.9222	61	0.14105													Inverse variance weighted	50	0.00817255	0.0080014	-0.0075102	0.0238553	1.00821	0.992518	1.02414	0.30707	Inverse variance weighted	73.4458	49	0.0134477
				Simple mode	62	0.0120133	0.0326041	-0.0518908	0.0759175	1.01209	0.949433	1.07887	0.713805																	Simple mode	50	0.0179091	0.020175	-0.021634	0.0574521	1.01807	0.978598	1.05913	0.379046
				Weighted mode	62	0.0236571	0.0238969	-0.0231807	0.070495	1.02394	0.977086	1.07304	0.3261																	Weighted mode	50	0.0226037	0.0153752	-0.00753172	0.0527392	1.02286	0.992497	1.05415	0.147916
ukb-d-30630_irnt	Apoliprotein A	NEALE LAB	Neale (2018)	MR Egger	71	-0.142201	0.15247	-0.441043	0.15664	0.867447	0.643365	1.16957	0.354253	MR Egger	732.74	69	1.31061e-111	0.00685606	0.00198498	0.000948509	0.00360954	0.00325752	TRUE	0.143822		ukb-d-30630_irnt	Apoliprotein A	NEALE LAB	Neale (2018)	MR Egger	57	-0.0929228	0.10957	-0.307681	0.121835	0.911264	0.73515	1.12957	0.400077	MR Egger	650.952	55	8.85e-103	0.00716809	0.00227175	0.00259969	0.00865749	0.00285804	TRUE
				Weighted median	71	0.276312	0.0496388	0.17902	0.373604	1.31826	1.19604	1.45296	2.59987e-08																	Weighted median	57	0.133361	0.0405884	0.0538081	0.212915	1.14266	1.05528	1.23728	0.00101729
				Inverse variance weighted	71	0.308274	0.0849173	0.141836	0.474712	1.36107	1.15239	1.60755	0.000283111	Inverse variance weighted	859.428	70	2.95889e-136													Inverse variance weighted	57	0.196509	0.0645441	0.070003	0.323016	1.21715	1.07251	1.38129	0.00233008	Inverse variance weighted	768.786	56	6.98e-126
				Simple mode	71	0.506878	0.109918	0.291438	0.722318	1.6601	1.33835	2.0592	1.7535e-05																	Simple mode	57	0.270266	0.0802084	0.113057	0.427474	1.31031	1.1197	1.53338	0.00136866
				Weighted mode	71	0.353749	0.096052	0.165487	0.542011	1.4244	1.17997	1.71946	0.000450291																	Weighted mode	57	-0.102757	0.0399421	-0.181043	-0.0244703	0.902346	0.834399	0.975827	0.0127705
				MR Egger	56	0.287862	0.114715	0.0630205	0.512704	1.33357	1.06505	1.6698	0.0151268	MR Egger	67.1281	54	0.108169	0.0017346	0.00127513	0.179376	0.00274641	0.000837061	TRUE	4.23867e-30						MR Egger	48	0.174283	0.0942738	-0.0104936	0.35906	1.19039	0.989561	1.43198	0.0709359	MR Egger	68.1234	46	0.0186656	0.00251907	0.0016144	0.125524	0.00506362	0.000837021	TRUE
				Weighted median	56	0.363364	0.0545261	0.256493	0.470235	1.43816	1.29239	1.60037	2.66408e-11																	Weighted median	48	0.293199	0.0382813	0.218167	0.36823	1.34071	1.2438	1.44517	1.87e-14
				Inverse variance weighted	56	0.436456	0.0353072	0.367254	0.505658	1.54721	1.44377	1.65808	4.21159e-35	Inverse variance weighted	69.4285	55	0.0912091													Inverse variance weighted	48	0.314866	0.0281759	0.259641	0.370091	1.37008	1.29647	1.44787	5.4e-29	Inverse variance weighted	71.7291	47	0.0115811
				Simple mode	56	0.534803	0.119306	0.300963	0.768642	1.70711	1.35116	2.15684	3.78485e-05																	Simple mode	48	0.190623	0.0882424	0.0176676	0.363578	1.21	1.01782	1.43847	0.0358875
				Weighted mode	56	0.348081	0.0733137	0.204386	0.491776	1.41635	1.22677	1.63522	1.50939e-05																	Weighted mode	48	0.292685	0.0696753	0.156121	0.429248	1.34002	1.16897	1.5361	0.000117763
ukb-d-30640_irnt	Apoliprotein B	NEALE LAB	Neale (2018)	MR Egger	71	0.158201	0.236604	-0.305542	0.621944	1.1714	0.736724	1.86255	0.505959	MR Egger	1677.96	69	7.8559e-305	-0.00419685	0.00307986	0.177416	0.00360954	0.00508693	FALSE	1.53102e-08		ukb-d-30640_irnt	Apoliprotein B	NEALE LAB	Neale (2018)	MR Egger	57	0.00312695	0.125171	-0.242208	0.248462	1.00313	0.784893	1.28205	0.98016	MR Egger	807.794	55	2.32e-134	-0.000121024	0.00259481	0.962969	0.00865749	0.00235635	TRUE
				Weighted median	71	0.0769351	0.0544959	-0.0298768	0.183747	1.07997	0.970565	1.20171	0.158021																	Weighted median	57	0.149929	0.0317912	0.0876178	0.212239	1.16175	1.09157	1.23644	2.4e-06
				Inverse variance weighted	71	-0.117624	0.123262	-0.359217	0.123969	0.88903	0.698223	1.13198	0.339952	Inverse variance weighted	1723.12	70	1.49990583548031e-313													Inverse variance weighted	57	-0.00176117	0.0678271	-0.134702	0.13118	0.99824	0.873976	1.14017	0.979285	Inverse variance weighted	807.826	56	8.82e-134
				Simple mode	71	-0.0904008	0.107753	-0.301597	0.120795	0.913565	0.739636	1.12839	0.404346																	Simple mode	57	-0.029085	0.0897142	-0.204925	0.146755	0.971334	0.814709	1.15807	0.746998
				Weighted mode	71	0.185775	0.0452501	0.0970846	0.274465	1.20415	1.10195	1.31583	0.000107695																	Weighted mode	57	0.150618	0.0338628	0.0842469	0.216989	1.16255	1.0879	1.24233	4.16e-05
				MR Egger	58	0.0556607	0.124634	-0.188622	0.299943	1.05724	0.8281	1.34978	0.656891	MR Egger	76.9273	56	0.0332373	-0.00168998	0.00137676	0.224769	0.00282089	0.000254216	TRUE	1.33389e-77						MR Egger	48	0.123907	0.102781	-0.0775427	0.325358	1.13191	0.925387	1.38453	0.234155	MR Egger	87.5574	46	0.000213991	-0.0015062	0.00178884	0.404145	0.00516475	0.000268985	TRUE
				Weighted median	58	-0.0819703	0.0489461	-0.177905	0.0139641	0.921299	0.837022	1.01406	0.0939923																	Weighted median	48	0.0445964	0.03984	-0.0334901	0.122683	1.04561	0.967065	1.13053	0.262975
				Inverse variance weighted	58	-0.0903471	0.0373833	-0.163618	-0.0170759	0.913614	0.849066	0.983069	0.0156585	Inverse variance weighted	78.9972	57	0.028511													Inverse variance weighted	48	0.0416371	0.0317908	-0.0206728	0.103947	1.04252	0.979539	1.10954	0.19029	Inverse variance weighted	88.9068	47	0.000214787
				Simple mode	58	-0.0942181	0.124434	-0.338108	0.149672	0.910084	0.713118	1.16145	0.452064																	Simple mode	48	-0.0708679	0.103646	-0.274014	0.132278	0.931585	0.760322	1.14143	0.49749
				Weighted mode	58	-0.0235147	0.0824579	-0.185132	0.138103	0.97676	0.830994	1.14809	0.776545																	Weighted mode	48	0.0589093	0.083383	-0.104521	0.22234	1.06068	0.900755	1.249	0.483371
ukb-d-30790_irnt	Lipoprotein A	NEALE LAB	Neale (2018)	MR Egger	71	-0.0483658	0.0627327	-0.171322	0.0745902	0.952785	0.84255	1.07744	0.443349	MR Egger	91.4302	69	0.0367283	0.00010918	0.000816853	0.894061	0.00360954	0.000341664	TRUE	4.65726e-82		ukb-d-30790_irnt	Lipoprotein A	NEALE LAB	Neale (2018)	MR Egger	57	-0.0467673	0.0417664	-0.128629	0.0350949	0.954309	0.8793	1.03572	0.267693	MR Egger	69.7172	55	0.0874075	0.00074444	0.000866106	0.393782	0.00865749	0.000260434	TRUE
				Weighted median	71	-0.0697172	0.0515298	-0.170716	0.0312812	0.932658	0.843061	1.03178	0.176072																	Weighted median	57	-0.043496	0.0355833	-0.113239	0.0262473	0.957436	0.892937	1.02659	0.221568
				Inverse variance weighted	71	-0.0411949	0.0322815	-0.104467	0.022077	0.959642	0.900805	1.02232	0.201916	Inverse variance weighted	91.4538	70	0.0435967													Inverse variance weighted	57	-0.0167193	0.0228008	-0.0614088	0.0279703	0.98342	0.940439	1.02837	0.463391	Inverse variance weighted	70.6537	56	0.0899146
				Simple mode	71	-0.117878	0.109689	-0.332868	0.0971126	0.888805	0.716865	1.10198	0.28622																	Simple mode	57	-0.0503425	0.0724145	-0.192275	0.0915898	0.950904	0.82508	1.09592	0.489805
				Weighted mode	71	-0.0916892	0.0557222	-0.200905	0.0175264	0.912389	0.81799	1.01768	0.104357																	Weighted mode	57	-0.0532541	0.0386669	-0.129041	0.022533	0.948139	0.878938	1.02279	0.173914
				MR Egger	69	-0.058615	0.0545734	-0.165579	0.0483488	0.94307	0.847403	1.04954	0.286649	MR Egger	62.4448	67	0.63489	-0.000135847	0.000711473	0.849152	0.0034743	0.000248349	TRUE	2.83378e-88						MR Egger
				Weighted median	69	-0.069751	0.0521198	-0.171906	0.0324038	0.932626	0.842058	1.03293	0.180804																	Weighted median
				Inverse variance weighted	69	-0.0674816	0.028668	-0.123671	-0.0112923	0.934745	0.883671	0.988771	0.0185777	Inverse variance weighted	62.4813	68	0.666064													Inverse variance weighted
				Simple mode	69	-0.118694	0.108346	-0.331053	0.0936647	0.888079	0.718167	1.09819	0.277159																	Simple mode
				Weighted mode	69	-0.0906116	0.0533336	-0.195146	0.0139223	0.913372	0.822715	1.01402	0.0938983																	Weighted mode
ukb-b-14395	Medication for cholesterol, blood pressure or diabetes: Blood pressure medication	MRC-IEU	Elsworth (2018)	MR Egger	71	0.14402	0.0388046	0.0679627	0.220077	1.15491	1.07033	1.24617	0.000413608	MR Egger	171.726	69	9.9911e-11	-0.00147895	0.000519511	0.00581153	0.00360954	0.000986553	TRUE	1.25234e-32		ukb-b-14395	Medication for cholesterol, blood pressure or diabetes: Blood pressure medication	MRC-IEU	Elsworth (2018)	MR Egger	57	0.0967476	0.0298234	0.0382938	0.155201	1.10158	1.03904	1.16789	0.00200665	MR Egger	175.632	55	1.59e-14	-0.00186828	0.000638811	0.00500123	0.00865749	0.00100114	TRUE
				Weighted median	71	0.0833254	0.0217951	0.0406071	0.126044	1.0869	1.04144	1.13433	0.000131766																	Weighted median	57	0.0714195	0.0153575	0.0413189	0.10152	1.07403	1.04218	1.10685	3.31e-06
				Inverse variance weighted	71	0.0516221	0.0223221	0.00787068	0.0953735	1.05298	1.0079	1.10007	0.0207449	Inverse variance weighted	191.896	70	2.72706e-13													Inverse variance weighted	57	0.0255811	0.0183686	-0.0104215	0.0615836	1.02591	0.989633	1.06352	0.163726	Inverse variance weighted	202.945	56	1.58e-18
				Simple mode	71	-0.0488383	0.0648259	-0.175897	0.0782204	0.952335	0.838704	1.08136	0.45375																	Simple mode	57	-0.030017	0.0344306	-0.0975009	0.0374669	0.970429	0.907102	1.03818	0.387033
				Weighted mode	71	0.0918498	0.0235725	0.0456477	0.138052	1.0962	1.04671	1.14804	0.000220839																	Weighted mode	57	0.0631111	0.016092	0.0315708	0.0946513	1.06515	1.03207	1.09928	0.000242158
				MR Egger	60	0.115265	0.0591484	-0.000665825	0.231196	1.12217	0.999334	1.26011	0.0561689	MR Egger	74.5656	58	0.0704227	-0.00143091	0.000672679	0.0376689	0.00305314	0.000384799	TRUE	2.06876e-49						MR Egger	46	0.072323	0.0450438	-0.0159629	0.160609	1.075	0.984164	1.17423	0.115513	MR Egger	60.1441	44	0.0530779	-0.00103385	0.000820673	0.214396	0.00537051	0.000307423	TRUE
				Weighted median	60	-0.019533	0.0280846	-0.0745789	0.0355129	0.980657	0.928134	1.03615	0.486739																	Weighted median	46	-0.00730259	0.0192001	-0.0449347	0.0303295	0.992724	0.95606	1.03079	0.703691
				Inverse variance weighted	60	-0.00364998	0.0198933	-0.0426409	0.035341	0.996357	0.958255	1.03597	0.854423	Inverse variance weighted	80.3829	59	0.0335713													Inverse variance weighted	46	0.0187325	0.0149046	-0.0104805	0.0479455	1.01891	0.989574	1.04911	0.208816	Inverse variance weighted	62.3134	45	0.0444811
				Simple mode	60	-0.048072	0.0634858	-0.172504	0.0763603	0.953065	0.841555	1.07935	0.451939																	Simple mode	46	-0.0362979	0.0388811	-0.112505	0.0399091	0.964353	0.893593	1.04072	0.355513
				Weighted mode	60	-0.0291036	0.0452824	-0.117857	0.0596499	0.971316	0.888823	1.06146	0.5229																	Weighted mode	46	-0.0237816	0.0319719	-0.0864464	0.0388833	0.976499	0.917185	1.03965	0.460847
ukb-b-11740	Medication for cholesterol, blood pressure or diabetes: Cholesterol lowering medication	MRC-IEU	Elsworth (2018)	MR Egger	71	0.120915	0.059829	0.00365049	0.23818	1.12853	1.00366	1.26894	0.0471601	MR Egger	425.998	69	7.36785e-53	-0.00183315	0.000800969	0.0251658	0.00360954	0.00218721	TRUE	3.25647e-08		ukb-b-11740	Medication for cholesterol, blood pressure or diabetes: Cholesterol lowering medication	MRC-IEU	Elsworth (2018)	MR Egger	57	0.0639552	0.0325949	6.92218e-05	0.127841	1.06604	1.00007	1.13637	0.0548159	MR Egger	218.93	55	2e-21	-0.0015523	0.000698148	0.030312	0.00865749	0.00113955	TRUE
				Weighted median	71	0.0664939	0.0259367	0.015658	0.11733	1.06875	1.01578	1.12449	0.0103563																	Weighted median	57	0.0546506	0.0167558	0.0218092	0.0874921	1.05617	1.02205	1.09143	0.0011079
				Inverse variance weighted	71	0.00638663	0.0337702	-0.059803	0.0725763	1.00641	0.94195	1.07527	0.849999	Inverse variance weighted	458.337	70	2.07905e-58													Inverse variance weighted	57	0.00482183	0.0194969	-0.033392	0.0430357	1.00483	0.967159	1.04398	0.804666	Inverse variance weighted	238.609	56	2.14e-24
				Simple mode	71	0.00700636	0.066938	-0.124192	0.138205	1.00703	0.88321	1.14821	0.916938																	Simple mode	57	-0.0183112	0.0455998	-0.107687	0.0710645	0.981855	0.897909	1.07365	0.689535
				Weighted mode	71	0.109071	0.0224325	0.0651037	0.153039	1.11524	1.06727	1.16537	6.87879e-06																	Weighted mode	57	0.0804761	0.0159053	0.0493017	0.111651	1.0838	1.05054	1.11812	4.83e-06
				MR Egger	63	0.135593	0.0577688	0.0223658	0.248819	1.14522	1.02262	1.28251	0.0221791	MR Egger	77.4518	61	0.0759999	-0.00163248	0.000653722	0.0152324	0.00310277	0.000407636	TRUE	4.46216e-49						MR Egger	51	0.100133	0.0457805	0.0104033	0.189863	1.10532	1.01046	1.20908	0.0335267	MR Egger	69.1744	49	0.0303229	-0.00196844	0.000798763	0.0172807	0.00550179	0.000372369	TRUE
				Weighted median	63	0.0227413	0.0250446	-0.0263462	0.0718287	1.023	0.973998	1.07447	0.363862																	Weighted median	51	-0.00353663	0.0184622	-0.0397225	0.0326492	0.99647	0.961056	1.03319	0.848086
				Inverse variance weighted	63	-0.000949138	0.0194143	-0.0390011	0.0371028	0.999051	0.96175	1.0378	0.961008	Inverse variance weighted	85.3696	62	0.0262304													Inverse variance weighted	51	-0.00683437	0.0152736	-0.0367706	0.0231019	0.993189	0.963897	1.02337	0.654541	Inverse variance weighted	77.7479	50	0.00721436
				Simple mode	63	0.028459	0.0730935	-0.114804	0.171722	1.02887	0.891541	1.18735	0.698351																	Simple mode	51	-0.0267249	0.0492287	-0.123213	0.0697634	0.973629	0.884075	1.07225	0.58963
				Weighted mode	63	0.0512091	0.0448113	-0.036621	0.139039	1.05254	0.964041	1.14917	0.257527																	Weighted mode	51	0.0375002	0.0404088	-0.0417011	0.116701	1.03821	0.959156	1.12378	0.357855
ID OUTCOME	OUTCOME	OUTCOME CONSORTIUM	FIRST AUTHOR	METHOD	N SNP	beta	se	lCI	uCI	OR	ORlCI	ORuCI	p-value	METHOD	Q	Q df	Q p-value	Egger intercept	se	pval	SNP r2 exposure	SNP r2 outcome	Correct causal direction	Steiger p-value		id.outcome	outcome	OUTCOME CONSORTIUM	FIRST AUTHOR	METHOD	N SNP	beta	se	lCI	uCI	OR	ORlCI	ORuCI	pval	method	Q	Q df	Q p-value	Egger intercept	se	p-value	SNP r2 exposure	SNP r2 outcome	Correct causal direction
	Heart Failure	HERMES	Shah (2020)	MR Egger	71	0.357961	0.245485	-0.12319	0.839112	1.43041	0.884096	2.31431	0.149328	MR Egger	152.07	69	3.42e-08	-0.00374103	0.00315972	0.240485	0.00360954	0.000171297	TRUE	2.75e-226		oBWJMi	HERMES Heart Failure			MR Egger	57	0.142651	0.182568	-0.215182	0.500483	1.15333	0.806395	1.64952	0.437943	MR Egger	144.489	55	5.72e-10	-0.00284009	0.00374126	0.451017	0.00865741	0.000156533	TRUE
				Weighted median	71	0.251397	0.152592	-0.0476838	0.550478	1.28582	0.953435	1.73408	0.0994536																	Weighted median	57	0.154356	0.1072	-0.0557563	0.364468	1.16691	0.94577	1.43975	0.1499
				Inverse variance weighted	71	0.107635	0.125102	-0.137565	0.352836	1.11364	0.871478	1.4231	0.389579	Inverse variance weighted	155.159	70	2.15e-08													Inverse variance weighted	57	0.0257722	0.0977404	-0.165799	0.217343	1.02611	0.847217	1.24277	0.792027	Inverse variance weighted	146.003	56	5.81e-10
				Simple mode	71	0.14576	0.370576	-0.580568	0.872088	1.15692	0.55958	2.3919	0.695269																	Simple mode	57	0.128313	0.250507	-0.362681	0.619308	1.13691	0.695808	1.85764	0.610515
				Weighted mode	71	0.266252	0.153516	-0.0346393	0.567143	1.30506	0.965954	1.76322	0.087256																	Weighted mode	57	0.153084	0.117744	-0.077695	0.383863	1.16542	0.925247	1.46794	0.198879
				MR Egger	64	0.3533	0.190782	-0.0206333	0.727234	1.42376	0.979578	2.06935	0.0688103	MR Egger	78.4159	62	0.0778346	-0.00378435	0.0024634	0.12957	0.00322073	9.33e-05	TRUE	8.65e-227						MR Egger	53	0.194476	0.148462	-0.096509	0.485461	1.21467	0.908002	1.62492	0.196086	MR Egger	84.921	51	0.00200989	-0.00243844	0.00308025	0.432238	0.00817534	9.62e-05	TRUE
				Weighted median	64	0.250279	0.156918	-0.0572796	0.557838	1.28438	0.94433	1.74689	0.110719																	Weighted median	53	0.160573	0.105815	-0.0468249	0.367972	1.17418	0.954254	1.4448	0.129144
				Inverse variance weighted	64	0.102377	0.0996435	-0.0929238	0.297679	1.1078	0.911263	1.34673	0.304215	Inverse variance weighted	81.4008	63	0.0593269													Inverse variance weighted	53	0.0955829	0.0799326	-0.0610849	0.252251	1.1003	0.940743	1.28692	0.231777	Inverse variance weighted	85.9645	52	0.00212025
				Simple mode	64	0.188482	0.379037	-0.55443	0.931394	1.20741	0.574399	2.53804	0.620733																	Simple mode	53	0.148453	0.255906	-0.353123	0.650029	1.16004	0.702491	1.9156	0.564347
				Weighted mode	64	0.291473	0.161928	-0.0259057	0.608852	1.3384	0.974427	1.83832	0.076646																	Weighted mode	53	0.157727	0.118419	-0.0743736	0.389828	1.17085	0.928325	1.47673	0.188687
	MRI-derived left ventricular end - systolic volume		Pirruccello (2020)	MR Egger	71	0.0914282	0.168584	-0.238996	0.421852	1.09574	0.787418	1.52478	0.589337	MR Egger	156.153	69	1.06e-08	-0.000843661	0.00225943	0.709999	0.00360954	0.00440558	FALSE	0.238999		chwRkU	MriLvesv Heart Failure			MR Egger	57	0.0623888	0.124389	-0.181413	0.306191	1.06438	0.834091	1.35824	0.617976	MR Egger	147.198	55	2.39e-10	-0.000511641	0.00266731	0.84859	0.00865741	0.0041783	TRUE
				Weighted median	71	0.134992	0.111221	-0.0830005	0.352985	1.14453	0.920351	1.42331	0.22485																	Weighted median	57	0.0968701	0.0763949	-0.0528639	0.246604	1.10172	0.948509	1.27967	0.204792
				Inverse variance weighted	71	0.0388641	0.0921822	-0.141813	0.219541	1.03963	0.867784	1.24551	0.673316	Inverse variance weighted	156.468	70	1.48e-08													Inverse variance weighted	57	0.0429615	0.0715914	-0.0973576	0.183281	1.0439	0.907232	1.20115	0.548444	Inverse variance weighted	147.296	56	3.84e-10
				Simple mode	71	-0.266906	0.290733	-0.836741	0.30293	0.765745	0.43312	1.35382	0.361748																	Simple mode	57	0.280944	0.226289	-0.162582	0.72447	1.32438	0.849946	2.06364	0.219586
				Weighted mode	71	0.103677	0.105677	-0.10345	0.310805	1.10924	0.901721	1.36452	0.329934																	Weighted mode	57	0.116605	0.0744794	-0.0293741	0.262585	1.12368	0.971053	1.30029	0.123075
				MR Egger	68	0.17048	0.146389	-0.116443	0.457403	1.18587	0.890081	1.57997	0.248387	MR Egger	104.512	66	0.00177906	-0.00169487	0.00191142	0.378456	0.00324998	0.0029927	TRUE	0.666908						MR Egger	51	0.116135	0.097399	-0.0747669	0.307037	1.12315	0.92796	1.35939	0.238861	MR Egger	73.1281	49	0.0143197	-0.00102435	0.00204672	0.618976	0.00740407	0.00212381	TRUE
				Weighted median	68	0.133366	0.110269	-0.0827617	0.349494	1.14267	0.92057	1.41835	0.226487																	Weighted median	51	0.0948318	0.0723719	-0.0470171	0.236681	1.09947	0.954071	1.26704	0.190081
				Inverse variance weighted	68	0.062128	0.0804816	-0.095616	0.219872	1.0641	0.908813	1.24592	0.440143	Inverse variance weighted	105.757	67	0.00178186													Inverse variance weighted	51	0.0769579	0.0575207	-0.0357826	0.189698	1.08	0.96485	1.20889	0.180923	Inverse variance weighted	73.5019	50	0.0168785
				Simple mode	68	-0.307797	0.27073	-0.838428	0.222835	0.735065	0.43239	1.24961	0.259625																	Simple mode	51	0.256617	0.197445	-0.130376	0.643609	1.29255	0.877766	1.90334	0.199669
				Weighted mode	68	0.106299	0.104885	-0.099276	0.311873	1.11215	0.905493	1.36598	0.314478																	Weighted mode	51	0.0959434	0.0720342	-0.0452436	0.23713	1.1007	0.955765	1.26761	0.188928
	MRI-derived left ventricular end - disastolic volume		Pirruccello (2020)	MR Egger	71	0.168057	0.165759	-0.156831	0.492945	1.183	0.854849	1.63713	0.31419	MR Egger	160.756	69	2.75e-09	-0.00137365	0.00222188	0.538453	0.00360954	0.00466485	FALSE	0.124101		nIejxT	MriLvedv Heart Failure			MR Egger	57	0.13256	0.127959	-0.11824	0.383359	1.14175	0.888483	1.4672	0.304757	MR Egger	165.871	55	4.71e-13	-0.0016049	0.00274421	0.561053	0.00865741	0.00486771	TRUE
				Weighted median	71	0.223121	0.103153	0.0209411	0.425302	1.24997	1.02116	1.53005	0.0305405																	Weighted median	57	0.148066	0.0729904	0.00500512	0.291127	1.15959	1.00502	1.33793	0.0425019
				Inverse variance weighted	71	0.0824915	0.0908159	-0.0955077	0.260491	1.08599	0.908911	1.29757	0.3637	Inverse variance weighted	161.646	70	3.28e-09													Inverse variance weighted	57	0.0716339	0.0738635	-0.0731386	0.216406	1.07426	0.929472	1.24161	0.332139	Inverse variance weighted	166.902	56	5.83e-13
				Simple mode	71	-0.115224	0.24001	-0.585643	0.355195	0.891167	0.556748	1.42646	0.632667																	Simple mode	57	0.12866	0.197007	-0.257473	0.514794	1.1373	0.773002	1.67329	0.516381
				Weighted mode	71	0.137927	0.10883	-0.0753802	0.351235	1.14789	0.927391	1.42082	0.209226																	Weighted mode	57	0.15886	0.0715764	0.0185706	0.29915	1.17217	1.01874	1.34871	0.0305235
				MR Egger	65	0.236783	0.125865	-0.0099113	0.483478	1.26717	0.990138	1.6217	0.0645599	MR Egger	78.4152	63	0.0912181	-0.00200185	0.00166242	0.233025	0.00310109	0.00239585	TRUE	0.207986						MR Egger	51	0.165126	0.103224	-0.0371929	0.367444	1.17954	0.96349	1.44404	0.116097	MR Egger	86.591	49	0.000743974	-0.00120342	0.00215717	0.579474	0.00745838	0.00275005	TRUE
				Weighted median	65	0.223093	0.107328	0.0127295	0.433456	1.24994	1.01281	1.54258	0.0376538																	Weighted median	51	0.148004	0.0738568	0.00324525	0.292764	1.15952	1.00325	1.34013	0.0450765
				Inverse variance weighted	65	0.111171	0.0706785	-0.0273589	0.249701	1.11759	0.973012	1.28364	0.11574	Inverse variance weighted	80.2201	64	0.0829309													Inverse variance weighted	51	0.118642	0.0605077	4.69447e-05	0.237237	1.12597	1.00005	1.26774	0.0499052	Inverse variance weighted	87.141	50	0.000892982
				Simple mode	65	-0.156233	0.233385	-0.613668	0.301203	0.85536	0.541362	1.35148	0.505636																	Simple mode	51	0.0841041	0.178453	-0.265665	0.433873	1.08774	0.766696	1.54322	0.639481
				Weighted mode	65	0.166594	0.105179	-0.0395565	0.372745	1.18127	0.961216	1.45171	0.118143																	Weighted mode	51	0.139482	0.0662244	0.00968257	0.269282	1.14968	1.00973	1.30902	0.0402277
	MRI-derived left ventricular end - disastolic volume (BSA indexed)		Pirruccello (2020)	MR Egger	71	0.0609571	0.174256	-0.280585	0.402499	1.06285	0.755342	1.49556	0.727545	MR Egger	123.792	69	5.75e-05	-0.000421406	0.00233615	0.857379	0.00360954	0.00343356	TRUE	0.781596		jQHMLo	Mrilvedvi Heart Failure			MR Egger	57	0.0486841	0.123939	-0.194237	0.291605	1.04989	0.823463	1.33857	0.695981	MR Egger	108.426	55	2.34e-05	0.000449647	0.00265837	0.866304	0.00865741	0.00302684	TRUE
				Weighted median	71	0.207917	0.122102	-0.0314038	0.447237	1.23111	0.969084	1.56399	0.0886041																	Weighted median	57	0.141377	0.0862856	-0.0277427	0.310497	1.15186	0.972639	1.3641	0.101322
				Inverse variance weighted	71	0.0347134	0.095245	-0.151967	0.221394	1.03532	0.859017	1.24781	0.715511	Inverse variance weighted	123.85	70	7.75e-05													Inverse variance weighted	57	0.0657507	0.0713465	-0.0740885	0.20559	1.06796	0.92859	1.22825	0.356754	Inverse variance weighted	108.483	56	3.3e-05
				Simple mode	71	0.0601788	0.290375	-0.508957	0.629314	1.06203	0.601123	1.87632	0.83642																	Simple mode	57	0.256757	0.203843	-0.142776	0.65629	1.29273	0.866948	1.92763	0.213045
				Weighted mode	71	0.16284	0.11897	-0.0703407	0.39602	1.17685	0.932076	1.4859	0.175454																	Weighted mode	57	0.166576	0.0874751	-0.00487529	0.338027	1.18125	0.995137	1.40218	0.0620175
				MR Egger	69	0.133075	0.157987	-0.17658	0.44273	1.14234	0.838132	1.55695	0.402609	MR Egger	97.1319	67	0.00946418	-0.000769991	0.00210857	0.716132	0.00352163	0.00271873	TRUE	0.178336						MR Egger	54	0.0865362	0.110246	-0.129545	0.302618	1.09039	0.878495	1.3534	0.436051	MR Egger	79.8626	52	0.00778092	-0.000142023	0.00238907	0.952824	0.00839019	0.0022477	TRUE
				Weighted median	69	0.208394	0.127394	-0.0412982	0.458086	1.2317	0.959543	1.58105	0.101877																	Weighted median	54	0.141513	0.0867046	-0.0284284	0.311454	1.15202	0.971972	1.36541	0.102654
				Inverse variance weighted	69	0.0849224	0.0864632	-0.0845454	0.25439	1.08863	0.91893	1.28968	0.326011	Inverse variance weighted	97.3252	68	0.0113379													Inverse variance weighted	54	0.0812188	0.0638357	-0.0438992	0.206337	1.08461	0.95705	1.22917	0.203263	Inverse variance weighted	79.8681	53	0.00995123
				Simple mode	69	0.0825547	0.279788	-0.46583	0.630939	1.08606	0.627614	1.87938	0.768846																	Simple mode	54	0.273439	0.19079	-0.10051	0.647387	1.31448	0.904377	1.91054	0.157676
				Weighted mode	69	0.172488	0.123331	-0.069242	0.414217	1.18826	0.933101	1.51319	0.166486																	Weighted mode	54	0.167537	0.0798832	0.0109661	0.324108	1.18239	1.01103	1.3828	0.0407557
	MRI-derived left ventricular end - systolic volume (BSA indexed)		Pirruccello (2020)	MR Egger	71	0.036709	0.176676	-0.309576	0.382994	1.03739	0.733758	1.46667	0.836016	MR Egger	134.147	69	4.43e-06	-0.000474299	0.00236839	0.841865	0.00360954	0.00371707	FALSE	0.86808		zBB3zu	Mrilvesvi			MR Egger	57	0.0156987	0.120231	-0.219955	0.251352	1.01582	0.802555	1.28576	0.896591	MR Egger	107.563	55	2.93e-05	0.000510638	0.00257868	0.843757	0.00865741	0.0029891	TRUE
				Weighted median	71	0.146718	0.119344	-0.0871963	0.380632	1.15803	0.916497	1.46321	0.218933																	Weighted median	57	0.0956258	0.0884119	-0.0776615	0.268913	1.10035	0.925278	1.30854	0.279433
				Inverse variance weighted	71	0.0071673	0.0965605	-0.182091	0.196426	1.00719	0.833525	1.21704	0.940831	Inverse variance weighted	134.225	70	6.16e-06	-0.00105891	0.0022491	0.639279	0.00356094	0.00331088	TRUE	0.690033						Inverse variance weighted	57	0.0350824	0.0692116	-0.100572	0.170737	1.03571	0.90432	1.18618	0.612234	Inverse variance weighted	107.64	56	4.1e-05
				Simple mode	71	0.0956208	0.310454	-0.512869	0.70411	1.10034	0.598776	2.02205	0.758994																	Simple mode	57	0.196254	0.222093	-0.239048	0.631556	1.21684	0.787377	1.88054	0.380659
				Weighted mode	71	0.123259	0.122377	-0.1166	0.363117	1.13118	0.889941	1.4378	0.317305																	Weighted mode	57	0.121783	0.0834718	-0.0418219	0.285388	1.12951	0.959041	1.33028	0.15016
				MR Egger	70	0.101184	0.168515	-0.229105	0.431473	1.10648	0.795245	1.53952	0.550207	MR Egger	118.334	68	0.000151551													MR Egger	54	0.10943	0.103487	-0.0934049	0.312264	1.11564	0.910825	1.36652	0.295206	MR Egger	72.1831	52	0.0334418	-0.00125192	0.00220461	0.572572	0.00822967	0.00199125	TRUE
				Weighted median	70	0.146831	0.123306	-0.0948488	0.388511	1.15816	0.90951	1.47478	0.233738																	Weighted median	54	0.0973589	0.0851283	-0.0694925	0.26421	1.10226	0.932867	1.3024	0.252759
				Inverse variance weighted	70	0.0348512	0.0919316	-0.145335	0.215037	1.03547	0.864733	1.23991	0.704614	Inverse variance weighted	118.72	69	0.000187047													Inverse variance weighted	54	0.061617	0.0597837	-0.0555591	0.178793	1.06355	0.945956	1.19577	0.302698	Inverse variance weighted	72.6307	53	0.0379554
				Simple mode	70	0.0866958	0.301665	-0.504567	0.677959	1.09056	0.603767	1.96985	0.774674																	Simple mode	54	0.24054	0.222016	-0.194612	0.675692	1.27194	0.823154	1.96539	0.283519
				Weighted mode	70	0.124408	0.118698	-0.108241	0.357057	1.13248	0.897411	1.42912	0.29825																	Weighted mode	54	0.115346	0.0854099	-0.052057	0.28275	1.12226	0.949275	1.32677	0.182593
	MRI-derived left ventricular ejection fraction		Pirruccello (2020)	MR Egger	71	0.046711	0.164342	-0.275399	0.368821	1.04782	0.759269	1.44603	0.777085	MR Egger	114.479	69	0.000480832	-0.000223482	0.00220247	0.919473	0.00360954	0.00324652	TRUE	0.56208		E5cEku	Mrilvef			MR Egger	57	0.0509394	0.100888	-0.146801	0.248679	1.05226	0.863466	1.28233	0.615638	MR Egger	74.7019	55	0.0397341	-0.00112863	0.00216312	0.603932	0.00865741	0.00212619	TRUE
				Weighted median	71	0.00767351	0.126881	-0.241014	0.256361	1.0077	0.785831	1.29222	0.951775																	Weighted median	57	0.00667743	0.0843303	-0.15861	0.171965	1.0067	0.853329	1.18764	0.936888
				Inverse variance weighted	71	0.0327861	0.0897763	-0.143175	0.208748	1.03333	0.866602	1.23213	0.714964	Inverse variance weighted	114.496	70	0.000631028													Inverse variance weighted	57	0.00807789	0.0581851	-0.105965	0.122121	1.00811	0.899456	1.12989	0.889584	Inverse variance weighted	75.0717	56	0.0453294
				Simple mode	71	-0.0718844	0.301573	-0.662967	0.519198	0.930638	0.51532	1.68068	0.812294																	Simple mode	57	0.164275	0.195067	-0.218057	0.546606	1.17854	0.80408	1.72738	0.40329
				Weighted mode	71	-0.00857865	0.116816	-0.237537	0.22038	0.991458	0.788567	1.24655	0.941667																	Weighted mode	57	0.00471971	0.0778189	-0.147805	0.157245	1.00473	0.862599	1.17028	0.951854
				MR Egger	69	-0.063671	0.156269	-0.369958	0.242615	0.938314	0.690764	1.27458	0.684979	MR Egger	96.48	67	0.0106466	0.000701621	0.00206851	0.735526	0.00345956	0.00271793	TRUE	0.211618						MR Egger	55	-0.0223645	0.0913523	-0.201415	0.156686	0.977884	0.817573	1.16963	0.807545	MR Egger	56.6867	53	0.339238	-0.00025643	0.00193152	0.894885	0.00831254	0.0015976	TRUE
				Weighted median	69	0.00745512	0.126786	-0.241046	0.255956	1.00748	0.785805	1.2917	0.953111																	Weighted median	55	0.00317907	0.0839319	-0.161327	0.167686	1.00318	0.851013	1.18256	0.969786
				Inverse variance weighted	69	-0.0193146	0.0849917	-0.185898	0.147269	0.980871	0.830358	1.15867	0.820227	Inverse variance weighted	96.6457	68	0.0127831													Inverse variance weighted	55	-0.0322504	0.0524341	-0.135021	0.0705203	0.968264	0.873697	1.07307	0.538511	Inverse variance weighted	56.7055	54	0.374463
				Simple mode	69	-0.0645212	0.293623	-0.640022	0.51098	0.937516	0.527281	1.66692	0.826731																	Simple mode	55	0.169961	0.179032	-0.180943	0.520865	1.18526	0.834483	1.68348	0.346682
				Weighted mode	69	-0.00268549	0.121736	-0.241289	0.235918	0.997318	0.785615	1.26607	0.982465																	Weighted mode	55	0.009947	0.0747654	-0.136593	0.156487	1.01	0.872325	1.1694	0.894654
	MRI-derived stroke volume (BSA indexed)		Pirruccello (2020)	MR Egger	71	0.0591913	0.160721	-0.255822	0.374205	1.06098	0.77428	1.45383	0.713788	MR Egger	98.5409	69	0.0112968	-0.000235521	0.00215469	0.913277	0.00360954	0.00274617	TRUE	0.151429		j1AO4s	Mrisvi			MR Egger	57	0.0481991	0.10425	-0.15613	0.252528	1.04938	0.855448	1.28728	0.645659	MR Egger	71.783	55	0.0638113	0.000797709	0.00223596	0.722635	0.00865741	0.0020648	TRUE
				Weighted median	71	0.158315	0.125792	-0.0882364	0.404867	1.17154	0.915544	1.4991	0.208193																	Weighted median	57	0.126331	0.0882276	-0.0465952	0.299257	1.13466	0.954474	1.34886	0.152179
				Inverse variance weighted	71	0.0445242	0.0878391	-0.12764	0.216689	1.04553	0.88017	1.24196	0.612236	Inverse variance weighted	98.5579	70	0.0138616													Inverse variance weighted	57	0.0784773	0.0600671	-0.0392541	0.196209	1.08164	0.961506	1.21678	0.191384	Inverse variance weighted	71.9491	56	0.0741528
				Simple mode	71	0.0977214	0.24656	-0.385537	0.580979	1.10266	0.680086	1.78779	0.693061																	Simple mode	57	0.0753729	0.167269	-0.252475	0.40322	1.07829	0.776876	1.49664	0.654011
				Weighted mode	71	0.164337	0.120535	-0.0719113	0.400584	1.17861	0.930613	1.4927	0.177126																	Weighted mode	57	0.119567	0.0837236	-0.0445308	0.283666	1.12701	0.956446	1.32799	0.158811
				MR Egger	69	0.0841764	0.134558	-0.179558	0.347911	1.08782	0.83564	1.41611	0.533718	MR Egger	64.6697	67	0.557997	-0.000360294	0.00180834	0.842678	0.00353706	0.0018299	TRUE	0.0018164						MR Egger	55	0.0357528	0.0930049	-0.146537	0.218042	1.0364	0.863694	1.24364	0.702206	MR Egger	54.9102	53	0.402078	0.00118273	0.00201501	0.559722	0.00849581	0.00162076	TRUE
				Weighted median	69	0.158252	0.126894	-0.0904603	0.406964	1.17146	0.913511	1.50225	0.212354																	Weighted median	55	0.126321	0.0877224	-0.0456151	0.298257	1.13465	0.95541	1.34751	0.149866
				Inverse variance weighted	69	0.0618627	0.074588	-0.0843298	0.208055	1.06382	0.919128	1.23128	0.406882	Inverse variance weighted	64.7094	68	0.590727													Inverse variance weighted	55	0.0800228	0.054087	-0.0259876	0.186033	1.08331	0.974347	1.20446	0.139001	Inverse variance weighted	55.2672	54	0.426586
				Simple mode	69	0.0984956	0.24278	-0.377354	0.574345	1.10351	0.685673	1.77597	0.686238																	Simple mode	55	0.0785872	0.160909	-0.236795	0.39397	1.08176	0.789153	1.48286	0.627248
				Weighted mode	69	0.168802	0.123398	-0.0730588	0.410663	1.18389	0.929546	1.50782	0.175833																	Weighted mode	55	0.122649	0.0870099	-0.0478902	0.293189	1.13049	0.953238	1.3407	0.164391
	MRI-derived stroke volume		Pirruccello (2020)	MR Egger	71	0.194264	0.160115	-0.119562	0.50809	1.21442	0.887309	1.66211	0.229162	MR Egger	131.261	69	9.22e-06	-0.00153882	0.00214634	0.475824	0.00360954	0.00381784	FALSE	0.749257		1GOVFQ	Mrisv			MR Egger	57	0.150939	0.114953	-0.074368	0.376246	1.16293	0.92833	1.45681	0.194617	MR Egger	117.146	55	2.18e-06	-0.00181566	0.00246524	0.464553	0.00865741	0.00342528	TRUE
				Weighted median	71	0.213111	0.112725	-0.00783017	0.434052	1.23752	0.9922	1.5435	0.0586861																	Weighted median	57	0.145752	0.0739933	0.000725185	0.290779	1.15691	1.00073	1.33747	0.0488612
				Inverse variance weighted	71	0.0984199	0.0878177	-0.0737028	0.270543	1.10343	0.928948	1.31068	0.262403	Inverse variance weighted	132.239	70	1.02e-05													Inverse variance weighted	57	0.082013	0.0664794	-0.0482866	0.212313	1.08547	0.952861	1.23653	0.21733	Inverse variance weighted	118.301	56	2.35e-06
				Simple mode	71	0.0859605	0.260582	-0.424779	0.596701	1.08976	0.653914	1.81612	0.742476																	Simple mode	57	0.13237	0.200207	-0.260037	0.524776	1.14153	0.771023	1.69008	0.511219
				Weighted mode	71	0.19143	0.110916	-0.0259645	0.408825	1.21098	0.97437	1.50505	0.0887758																	Weighted mode	57	0.149718	0.0795195	-0.00614007	0.305576	1.16151	0.993879	1.35741	0.0649279
				MR Egger	66	0.213196	0.128986	-0.0396171	0.466009	1.23763	0.961157	1.59362	0.103258	MR Egger	75.093	64	0.161791	-0.00179311	0.00171116	0.298629	0.00321124	0.00223096	TRUE	0.0779892						MR Egger	54	0.117206	0.102372	-0.0834428	0.317854	1.12435	0.919944	1.37418	0.257491	MR Egger	82.461	52	0.00453729	-0.00111683	0.00215983	0.607284	0.00792991	0.00240019	TRUE
				Weighted median	66	0.210721	0.110159	-0.00519076	0.426633	1.23457	0.994823	1.53209	0.0557635																	Weighted median	54	0.141018	0.077354	-0.0105958	0.292632	1.15145	0.98946	1.33995	0.0683
				Inverse variance weighted	66	0.101211	0.0722822	-0.0404626	0.242884	1.10651	0.960345	1.27492	0.161449	Inverse variance weighted	76.3814	65	0.157938													Inverse variance weighted	54	0.0743178	0.0595906	-0.0424799	0.191115	1.07715	0.95841	1.2106	0.212347	Inverse variance weighted	82.885	53	0.00539767
				Simple mode	66	0.106755	0.25553	-0.394084	0.607593	1.11266	0.674298	1.83601	0.677486																	Simple mode	54	0.131128	0.182415	-0.226405	0.488662	1.14011	0.797395	1.63013	0.475392
				Weighted mode	66	0.193477	0.115456	-0.0328162	0.41977	1.21346	0.967716	1.52161	0.098588																	Weighted mode	54	0.14501	0.0798513	-0.0114985	0.301518	1.15605	0.988567	1.35191	0.0750284
Abbreviations:
beta	MVMR effect size
se	standard error of effect size
lCI	lower bound of 95% two-sided confidence interval for effect size estimate
uCI	upper bound of 95% two-sided confidence interval for effect size estimate
OR	odds ratio equal to EXP(beta)
ORlCI	lower bound of 95% two-sided confidence interval for odds ratio
ORuCI	upper bound of 95% two-sided confidence interval for odds ratio
Het Stat	heterogenity test statistics
Het p-value	heterogenity test p-value
[truncated: 1 more columns]
