# Supplementary material for: Evaluating the relationship between alcohol consumption, tobacco use, and cardiovascular disease: A multivariable Mendelian randomization study
Source: PLoS Med. 2020 Dec 4;17(12):e1003410. doi: 10.1371/journal.pmed.1003410 (PMC7717538; doi:10.1371/journal.pmed.1003410)
Supplement: S4 Table — (XLSX) [file pmed.1003410.s006.xlsx]

## Sheet: S4 Table
S4 Table. Single variable MR results with primary and secondary smoking exposures
EXPOSURE SMOKING INITIATION (GSCAN 2019)														HETEROGENEITY				PLEIOTROPY			DIRECTIONALITY					EXPOSURE EVER SMOKER STATUS (SSGAC 2019)														HETEROGENEITY				PLEITROPY			DIRECTIONALITY
ID OUTCOME	OUTCOME	OUTCOME CONSORTIUM	FIRST AUTHOR (DATE)	METHOD	N SNPs	beta	se	lCI	uCI	OR	ORlCI	ORuCI	p-value	METHOD	Q	Q df	Q p-value	Egger intercept	se	p-value	SNP r2 exposure	SNP r2 outcome	Correct causal direction	Steiger p-value		ID OUTCOME	OUTCOME	OUTCOME CONSORTIUM	FIRST AUTHOR (DATE)	METHOD	N SNPS	BETA	SE	lCI	uCI	OR	ORlCI	ORuCI	p-value	METHOD	Q	Q df	Q p-value	Egger intercept	se	p-value	SNP r2 exposure	SNP r2 outcome	Correct causal direction
ebi-a-GCST006906	Stroke	ISGC	Malik (2018)	MR Egger	201	0.0918383	0.165914	-0.233353	0.417029	1.09619	0.791874	1.51745	0.580522	MR Egger	248.367	199	0.00995535	0.00252433	0.00331888	0.447798	0.00807963	0.000633449	TRUE	1.58823e-302		ebi-a-GCST006906	Stroke	ISGC	Malik (2018)	MR Egger	140	0.263	0.345	-0.412	0.939	1.301	0.662	2.558	0.445922	MR Egger	227.989	138	2.23e-06	0	0.005	0.963	0.0116	0.0006	TRUE
				Weighted median	201	0.159075	0.0561298	0.0490609	0.26909	1.17243	1.05028	1.30877	0.00459605																	Weighted median	140	0.278	0.092	0.097	0.458	1.32	1.102	1.581	0.00253257
				Inverse variance weighted	201	0.214112	0.0409892	0.133773	0.29445	1.23876	1.14313	1.34239	1.75462e-07	Inverse variance weighted	249.089	200	0.0104172													Inverse variance weighted	140	0.248	0.075	0.101	0.395	1.281	1.106	1.484	0.000944983	Inverse variance weighted	227.992	139	2.9e-06
				Simple mode	201	0.104665	0.19552	-0.278553	0.487883	1.11034	0.756878	1.62887	0.593025																	Simple mode	140	0.259	0.256	-0.243	0.761	1.296	0.784	2.141	0.313927
				Weighted mode	201	0.104665	0.155485	-0.200085	0.409416	1.11034	0.818661	1.50594	0.501627																	Weighted mode	140	0.332	0.218	-0.095	0.759	1.394	0.91	2.135	0.129557
				MR Egger	199	0.109076	0.160382	-0.205273	0.423424	1.11525	0.814425	1.52718	0.49724	MR Egger	227.506	197	0.0671692	0.00187599	0.00321147	0.559786	0.00802208	0.000575968	TRUE	0						MR Egger	138	0.35	0.312	-0.261	0.962	1.419	0.77	2.616	0.263342	MR Egger	182.147	136	0.00506	-0.002	0.005	0.63	0.0115	0.0004	TRUE
				Weighted median	199	0.158801	0.0563092	0.0484354	0.269167	1.17211	1.04963	1.30887	0.00479983																	Weighted median	138	0.274	0.089	0.1	0.447	1.315	1.105	1.564	0.00203551
				Inverse variance weighted	199	0.199861	0.0395448	0.122353	0.277369	1.22123	1.13015	1.31965	4.32585e-07	Inverse variance weighted	227.9	198	0.0713162													Inverse variance weighted	138	0.203	0.068	0.07	0.337	1.225	1.072	1.4	0.00281913	Inverse variance weighted	182.46	137	0.00571
				Simple mode	199	0.107685	0.181513	-0.24808	0.46345	1.1137	0.780298	1.58955	0.553681																	Simple mode	138	0.268	0.246	-0.215	0.751	1.308	0.807	2.119	0.278196
				Weighted mode	199	0.0995484	0.158957	-0.212007	0.411103	1.10467	0.808959	1.50848	0.531865																	Weighted mode	138	0.339	0.205	-0.064	0.741	1.403	0.938	2.099	0.101384
ebi-a-GCST006907	Ischemic stroke (large artery atherosclerosis)	ISGC	Malik (2018)	MR Egger	201	0.597844	0.397767	-0.181781	1.37747	1.81819	0.833784	3.96485	0.134425	MR Egger	194.366	199	0.5795	-0.000937434	0.007973	0.906522	0.00807963	0.000549711	TRUE	1.91543e-299		ebi-a-GCST006907	Ischemic stroke (large artery atherosclerosis)	ISGC	Malik (2018)	MR Egger	141	1.379	0.77	-0.131	2.889	3.97	0.877	17.968	0.0756102	MR Egger	154.342	139	0.177	-0.013	0.011	0.246	0.0117	0.0004	TRUE
				Weighted median	201	0.508686	0.154413	0.206036	0.811336	1.6631	1.2288	2.25091	0.000986611																	Weighted median	141	0.613	0.243	0.136	1.09	1.846	1.146	2.973	0.0117473
				Inverse variance weighted	201	0.552541	0.0987853	0.358922	0.74616	1.73766	1.43178	2.10889	2.22726e-08	Inverse variance weighted	194.38	200	0.598807													Inverse variance weighted	141	0.502	0.167	0.174	0.829	1.652	1.191	2.292	0.00266311	Inverse variance weighted	155.852	140	0.17
				Simple mode	201	0.529212	0.40736	-0.269213	1.32764	1.69759	0.763981	3.77212	0.195396																	Simple mode	141	0.64	0.675	-0.684	1.964	1.897	0.505	7.126	0.344869
				Weighted mode	201	0.551951	0.358891	-0.151476	1.25538	1.73664	0.859438	3.50916	0.125646																	Weighted mode	141	0.732	0.614	-0.471	1.935	2.079	0.625	6.923	0.234856
				MR Egger	na																									MR Egger	na
				Weighted median	na																									Weighted median	na
				Inverse variance weighted	na																									Inverse variance weighted	na
				Simple mode	na																									Simple mode	na
				Weighted mode	na																									Weighted mode	na
ebi-a-GCST006908	Ischemic stroke	ISGC	Malik (2018)	MR Egger	201	0.0372395	0.179581	-0.314738	0.389217	1.03794	0.72998	1.47583	0.835934	MR Egger	245.184	199	0.0142748	0.00364978	0.00359244	0.310882	0.00807963	0.000625038	TRUE	6.54316e-301		ebi-a-GCST006908	Ischemic stroke	ISGC	Malik (2018)	MR Egger	141	0.328	0.364	-0.385	1.04	1.388	0.68	2.83	0.369252	MR Egger	214.431	139	4.18e-05	-0.002	0.005	0.771	0.0117	0.0005	TRUE
				Weighted median	201	0.234892	0.0608882	0.115551	0.354232	1.26477	1.12249	1.42509	0.000114434																	Weighted median	141	0.246	0.097	0.056	0.437	1.279	1.057	1.548	0.0113001
				Inverse variance weighted	201	0.214061	0.0442533	0.127324	0.300797	1.2387	1.13579	1.35094	1.31701e-06	Inverse variance weighted	246.456	200	0.0140207													Inverse variance weighted	141	0.224	0.079	0.069	0.378	1.251	1.072	1.46	0.00449538	Inverse variance weighted	214.562	140	5.14e-05
				Simple mode	201	0.465303	0.203857	0.0657422	0.864863	1.5925	1.06795	2.37468	0.0235123																	Simple mode	141	0.382	0.281	-0.168	0.932	1.465	0.845	2.54	0.175991
				Weighted mode	201	0.406574	0.173581	0.0663555	0.746793	1.50166	1.06861	2.11022	0.0201498																	Weighted mode	141	0.453	0.244	-0.026	0.932	1.573	0.974	2.538	0.0658314
				MR Egger	200	0.00761094	0.17505	-0.335488	0.35071	1.00764	0.714989	1.42007	0.965364	MR Egger	231.243	198	0.0527998	0.00406962	0.00349972	0.246293	0.00804669	0.000588201	TRUE	4.20964e-306						MR Egger	140	0.325	0.325	-0.311	0.961	1.384	0.732	2.614	0.318707	MR Egger	169.517	138	0.0352	-0.002	0.005	0.661	0.0116	0.0004	TRUE
				Weighted median	200	0.230239	0.0632088	0.10635	0.354128	1.2589	1.11221	1.42494	0.000269986																	Weighted median	140	0.244	0.098	0.052	0.435	1.276	1.054	1.545	0.0125083
				Inverse variance weighted	200	0.204881	0.0432036	0.120202	0.28956	1.22738	1.12772	1.33584	2.11385e-06	Inverse variance weighted	232.822	199	0.05042													Inverse variance weighted	140	0.186	0.071	0.047	0.324	1.204	1.048	1.383	0.00853182	Inverse variance weighted	169.753	139	0.039
				Simple mode	200	0.465391	0.197118	0.0790407	0.851741	1.59264	1.08225	2.34372	0.0191931																	Simple mode	140	0.401	0.271	-0.13	0.932	1.494	0.878	2.54	0.140821
				Weighted mode	200	0.404974	0.177225	0.0576139	0.752334	1.49926	1.05931	2.12195	0.0233618																	Weighted mode	140	0.462	0.231	0.01	0.914	1.588	1.01	2.495	0.0469334
ebi-a-GCST006909	Ischemic stroke (small-vessel)	ISGC	Malik (2018)	MR Egger	201	-0.111024	0.418045	-0.930393	0.708345	0.894917	0.394399	2.03063	0.790839	MR Egger	251.648	199	0.00676628	0.0111827	0.00836807	0.18296	0.00807963	0.00139264	TRUE	2.17555e-105		ebi-a-GCST006909	Ischemic stroke (small-vessel)	ISGC	Malik (2018)	MR Egger	141	1.832	0.768	0.327	3.337	6.244	1.386	28.121	0.0184057	MR Egger	178.506	139	0.0134	-0.025	0.011	0.0288	0.0117	0.0009	TRUE
				Weighted median	201	0.316494	0.141299	0.0395476	0.59344	1.37231	1.04034	1.8102	0.0250983																	Weighted median	141	0.233	0.223	-0.204	0.67	1.262	0.815	1.954	0.296243
				Inverse variance weighted	201	0.430261	0.10364	0.227126	0.633395	1.53766	1.25499	1.884	3.30314e-05	Inverse variance weighted	253.907	200	0.00590186													Inverse variance weighted	141	0.175	0.169	-0.156	0.507	1.192	0.856	1.66	0.299344	Inverse variance weighted	184.777	140	0.0067
				Simple mode	201	0.222345	0.3513	-0.466203	0.910893	1.249	0.62738	2.48654	0.527508																	Simple mode	141	0.243	0.658	-1.047	1.533	1.276	0.351	4.634	0.712128
				Weighted mode	201	0.245205	0.310448	-0.363273	0.853684	1.27788	0.695396	2.34828	0.430555																	Weighted mode	141	0.274	0.55	-0.804	1.352	1.315	0.448	3.866	0.619024
				MR Egger	na																									MR Egger	na
				Weighted median	na																									Weighted median	na
				Inverse variance weighted	na																									Inverse variance weighted	na
				Simple mode	na																									Simple mode	na
				Weighted mode	na																									Weighted mode	na
ebi-a-GCST006910	Ischemic stroke (cardioembolic)	ISGC	Malik (2018)	MR Egger	201	0.206664	0.334514	-0.448983	0.862311	1.22957	0.638277	2.36863	0.537411	MR Egger	230.431	199	0.0627091	-0.00286662	0.00668491	0.668518	0.00807963	0.000560069	TRUE	5.27655e-299		ebi-a-GCST006910	Ischemic stroke (cardioembolic)	ISGC	Malik (2018)	MR Egger	140	0.348	0.585	-0.799	1.495	1.416	0.45	4.458	0.552993	MR Egger	148.429	138	0.257	-0.004	0.009	0.688	0.0116	0.0004	TRUE
				Weighted median	201	0.0997264	0.117197	-0.12998	0.329432	1.10487	0.878113	1.39018	0.394809																	Weighted median	140	0.179	0.187	-0.187	0.546	1.196	0.829	1.726	0.338342
				Inverse variance weighted	201	0.0676527	0.0823697	-0.0937918	0.229097	1.06999	0.910472	1.25746	0.411458	Inverse variance weighted	230.643	200	0.0676948													Inverse variance weighted	140	0.118	0.127	-0.13	0.366	1.125	0.878	1.442	0.351158	Inverse variance weighted	148.603	139	0.273
				Simple mode	201	0.744769	0.368291	0.0229184	1.46662	2.10595	1.02318	4.33456	0.0444846																	Simple mode	140	0.355	0.518	-0.661	1.371	1.426	0.516	3.939	0.494832
				Weighted mode	201	0.451481	0.305066	-0.146449	1.04941	1.57064	0.86377	2.85597	0.140462																	Weighted mode	140	0.26	0.441	-0.603	1.124	1.298	0.547	3.078	0.555398
				MR Egger	na																									MR Egger	na
				Weighted median	na																									Weighted median	na
				Inverse variance weighted	na																									Inverse variance weighted	na
				Simple mode	na																									Simple mode	na
				Weighted mode	na																									Weighted mode	na
ukb-d-I9_STR	Stroke, excluding SAH	NEALE LAB	Neale (2018)	MR Egger	202	0.000466611	0.00378483	-0.00695165	0.00788488	1.00047	0.993072	1.00792	0.902006	MR Egger	200.59	200	0.474963	6.53191e-05	7.59416e-05	0.390751	0.00811423	0.000598048	TRUE	2.6711e-265		ukb-d-I9_STR	Stroke, excluding SAH	MRC-IEU PIPELINE	Elsworth (2018)	MR Egger	141	0.009	0.007	-0.005	0.022	1.009	0.995	1.022	0.215688	MR Egger	136.224	139	0.551	0	0	0.409	0.0117	0.0004	TRUE
				Weighted median	202	0.0031778	0.00140299	0.000427928	0.00592767	1.00318	1.00043	1.00595	0.023512																	Weighted median	141	0.003	0.002	-0.002	0.007	1.003	0.998	1.007	0.220897
				Inverse variance weighted	202	0.00361873	0.00094525	0.00176604	0.00547142	1.00363	1.00177	1.00549	0.000129014	Inverse variance weighted	201.332	201	0.480141													Inverse variance weighted	141	0.003	0.002	0	0.006	1.003	1	1.006	0.0480086	Inverse variance weighted	136.908	140	0.558
				Simple mode	202	0.00138896	0.00442068	-0.00727557	0.0100535	1.00139	0.992751	1.0101	0.753698																	Simple mode	141	0.003	0.007	-0.01	0.016	1.003	0.99	1.016	0.649947
				Weighted mode	202	0.00205833	0.00364612	-0.00508807	0.00920473	1.00206	0.994925	1.00925	0.573026																	Weighted mode	141	0.004	0.006	-0.008	0.015	1.004	0.992	1.015	0.541236
				MR Egger	na																									MR Egger	na
				Weighted median	na																									Weighted median	na
				Inverse variance weighted	na																									Inverse variance weighted	na
				Simple mode	na																									Simple mode	na
				Weighted mode	na																									Weighted mode	na
ukb-d-I9_STR_SAH	Stroke, including SAH	NEALE LAB	Neale (2018)	MR Egger	202	-0.00290124	0.00411927	-0.010975	0.00517254	0.997103	0.989085	1.00519	0.48206	MR Egger	203.234	200	0.423037	0.000146273	8.26522e-05	0.0782936	0.00811423	0.000617367	TRUE	3.55207e-262		ukb-d-I9_STR_SAH	Stroke, including SAH	MRC-IEU PIPELINE	Elsworth (2018)	MR Egger	141	0.009	0.007	-0.005	0.024	1.009	0.995	1.024	0.209201	MR Egger	137.239	139	0.526	0	0	0.518	0.0117	0.0004	TRUE
				Weighted median	202	0.00387883	0.00149097	0.000956528	0.00680114	1.00389	1.00096	1.00682	0.00928044																	Weighted median	141	0.006	0.002	0.001	0.01	1.006	1.001	1.01	0.0237784
				Inverse variance weighted	202	0.0041575	0.00103489	0.00212912	0.00618589	1.00417	1.00213	1.00621	5.88582e-05	Inverse variance weighted	206.417	201	0.381727													Inverse variance weighted	141	0.005	0.002	0.001	0.008	1.005	1.001	1.008	0.00441367	Inverse variance weighted	137.66	140	0.54
				Simple mode	202	0.005352	0.00448164	-0.003432	0.014136	1.00537	0.996574	1.01424	0.233804																	Simple mode	141	0.006	0.007	-0.009	0.02	1.006	0.991	1.021	0.446321
				Weighted mode	202	0.00450206	0.00389842	-0.00313885	0.012143	1.00451	0.996866	1.01222	0.249526																	Weighted mode	141	0.006	0.007	-0.007	0.02	1.006	0.993	1.02	0.363983
				MR Egger	na																									MR Egger	na
				Weighted median	na																									Weighted median	na
				Inverse variance weighted	na																									Inverse variance weighted	na
				Simple mode	na																									Simple mode	na
				Weighted mode	na																									Weighted mode	na
ukb-d-I9_STR_EXH	Ischaemic Stroke, excluding all haemorrhages	NEALE LAB	Neale (2018)	MR Egger	202	0.000318046	0.00351835	-0.00657793	0.00721402	1.00032	0.993444	1.00724	0.928063	MR Egger	195.785	200	0.570963	6.00023e-05	7.05949e-05	0.396368	0.00811423	0.000581031	TRUE	4.14302e-268		ukb-d-I9_STR_EXH	Ischaemic Stroke, excluding all haemorrhages	MRC-IEU PIPELINE	Elsworth (2018)	MR Egger	141	0.008	0.007	-0.005	0.021	1.008	0.995	1.021	0.242657	MR Egger	147.063	139	0.303	0	0	0.428	0.0117	0.0004	TRUE
				Weighted median	202	0.00215065	0.00133184	-0.000459762	0.00476105	1.00215	0.99954	1.00477	0.106356																	Weighted median	141	0.002	0.002	-0.002	0.006	1.002	0.998	1.006	0.283229
				Inverse variance weighted	202	0.00321359	0.000879268	0.00149022	0.00493696	1.00322	1.00149	1.00495	0.000257337	Inverse variance weighted	196.508	201	0.576293													Inverse variance weighted	141	0.003	0.001	0	0.005	1.003	1	1.005	0.0712147	Inverse variance weighted	147.732	140	0.311
				Simple mode	202	0.00203703	0.00389063	-0.0055886	0.00966266	1.00204	0.994427	1.00971	0.601152																	Simple mode	141	0.005	0.006	-0.008	0.017	1.005	0.992	1.017	0.470256
				Weighted mode	202	0.00114879	0.0037829	-0.00626569	0.00856326	1.00115	0.993754	1.0086	0.761686																	Weighted mode	141	0.003	0.006	-0.008	0.014	1.003	0.992	1.014	0.575846
				MR Egger	na																									MR Egger	na
				Weighted median	na																									Weighted median	na
				Inverse variance weighted	na																									Inverse variance weighted	na
				Simple mode	na																									Simple mode	na
				Weighted mode	na																									Weighted mode	na
ukb-d-C_STROKE	STROKE	NEALE LAB	Neale (2018)	MR Egger	202	-0.00387056	0.00518	-0.0140234	0.00628224	0.996137	0.986075	1.0063	0.455813	MR Egger	236.203	200	0.0405749	0.000192319	0.000103935	0.0657345	0.00811423	0.000722254	TRUE	2.63071e-246		ukb-d-C_STROKE	STROKE	MRC-IEU PIPELINE	Elsworth (2018)	MR Egger	141	0.016	0.009	-0.001	0.033	1.016	0.999	1.033	0.0694323	MR Egger	140.352	139	0.452	0	0	0.24	0.0117	0.0004	TRUE
				Weighted median	202	0.0057967	0.00178482	0.00229846	0.00929493	1.00581	1.0023	1.00934	0.00116307																	Weighted median	141	0.004	0.003	-0.002	0.01	1.004	0.998	1.01	0.159706
				Inverse variance weighted	202	0.00541025	0.00130231	0.00285772	0.00796277	1.00542	1.00286	1.00799	3.26217e-05	Inverse variance weighted	240.247	201	0.0303558													Inverse variance weighted	141	0.006	0.002	0.002	0.01	1.006	1.002	1.01	0.00216601	Inverse variance weighted	141.759	140	0.443
				Simple mode	202	0.00531951	0.0054733	-0.00540816	0.0160472	1.00533	0.994606	1.01618	0.332268																	Simple mode	141	-0.006	0.009	-0.024	0.011	0.994	0.977	1.011	0.470711
				Weighted mode	202	0.00403699	0.0045994	-0.00497785	0.0130518	1.00405	0.995035	1.01314	0.381144																	Weighted mode	141	-0.002	0.008	-0.016	0.013	0.998	0.984	1.013	0.83176
				MR Egger	201	-0.00399769	0.00505514	-0.0139058	0.00591038	0.99601	0.98619	1.00593	0.429992	MR Egger	223.816	199	0.109583	0.000200507	0.000101457	0.049505	0.00808117	0.000694382	TRUE	6.3963e-249						MR Egger	na
				Weighted median	201	0.00603316	0.00182	0.00246596	0.00960036	1.00605	1.00247	1.00965	0.000916689																	Weighted median	na
				Inverse variance weighted	201	0.00567436	0.00127503	0.00317531	0.00817341	1.00569	1.00318	1.00821	8.57166e-06	Inverse variance weighted	228.208	200	0.0834784													Inverse variance weighted	na
				Simple mode	201	0.00525325	0.00565434	-0.00582925	0.0163358	1.00527	0.994188	1.01647	0.353975																	Simple mode	na
				Weighted mode	201	0.00411214	0.0046266	-0.004956	0.0131803	1.00412	0.995056	1.01327	0.375176																	Weighted mode	na
ukb-b-8714	Vascular/heart problems diagnosed by doctor: Stroke	MRC-IEU PIPELINE	Elsworth (2018)	MR Egger	199	-0.0025376	0.00445191	-0.0112634	0.00618814	0.997466	0.9888	1.00621	0.569325	MR Egger	223.532	197	0.0943884	0.000155956	8.88372e-05	0.0807242	0.00801215	0.000545402	TRUE	0		ukb-b-8714	Vascular/heart problems diagnosed by doctor: Stroke	MRC-IEU PIPELINE	Elsworth (2018)	MR Egger	138	0.005	0.008	-0.011	0.021	1.005	0.989	1.021	0.551652	MR Egger	156.029	136	0.115	0	0	0.743	0.0115	0.0004	TRUE
				Weighted median	199	0.00402574	0.00151184	0.00106253	0.00698895	1.00403	1.00106	1.00701	0.00774918																	Weighted median	138	0.007	0.003	0.002	0.012	1.007	1.002	1.012	0.00432707
				Inverse variance weighted	199	0.00504688	0.0010799	0.00293027	0.00716348	1.00506	1.00293	1.00719	2.96154e-06	Inverse variance weighted	227.029	198	0.0769156													Inverse variance weighted	138	0.008	0.002	0.004	0.011	1.008	1.004	1.011	1.37e-05	Inverse variance weighted	156.154	137	0.126
				Simple mode	199	0.00322333	0.00448736	-0.0055719	0.0120186	1.00323	0.994444	1.01209	0.473411																	Simple mode	138	0.01	0.007	-0.003	0.023	1.01	0.997	1.024	0.14482
				Weighted mode	199	0.00245805	0.00379972	-0.00498941	0.00990551	1.00246	0.995023	1.00995	0.518445																	Weighted mode	138	0.007	0.006	-0.004	0.018	1.007	0.996	1.018	0.222832
				MR Egger	na																									MR Egger	na
				Weighted median	na																									Weighted median	na
				Inverse variance weighted	na																									Inverse variance weighted	na
				Simple mode	na																									Simple mode	na
				Weighted mode	na																									Weighted mode	na
ieu-a-798	Myocardial infarction	NA	Nikpay (2015)	MR Egger	202	0.105834	0.191736	-0.269968	0.481636	1.11164	0.763404	1.61872	0.58158	MR Egger	263.576	200	0.00171767	0.00225354	0.00383583	0.557533	0.00811423	0.00169401	TRUE	3.56692e-81		ieu-a-798	Myocardial infarction	NA	Nikpay (2015)	MR Egger	140	-0.022	0.375	-0.757	0.712	0.978	0.469	2.039	0.952893	MR Egger	216.228	138	2.35e-05	0.006	0.006	0.258	0.0116	0.0015	TRUE
				Weighted median	202	0.178598	0.0614403	0.058175	0.299021	1.19554	1.0599	1.34854	0.00365083																	Weighted median	140	0.431	0.105	0.225	0.637	1.539	1.253	1.89	3.97e-05
				Inverse variance weighted	202	0.214984	0.0473086	0.122259	0.307709	1.23984	1.13005	1.3603	5.51212e-06	Inverse variance weighted	264.031	201	0.00188336													Inverse variance weighted	140	0.393	0.083	0.231	0.555	1.482	1.26	1.743	1.94e-06	Inverse variance weighted	218.253	139	2.02e-05
				Simple mode	202	0.0462438	0.198718	-0.343244	0.435732	1.04733	0.709465	1.54609	0.816223																	Simple mode	140	0.515	0.303	-0.079	1.11	1.674	0.924	3.034	0.0913725
				Weighted mode	202	0.0462438	0.166895	-0.280871	0.373358	1.04733	0.755126	1.4526	0.782001																	Weighted mode	140	0.533	0.31	-0.075	1.142	1.705	0.928	3.132	0.0877651
				MR Egger	201	0.154898	0.188579	-0.214717	0.524513	1.16754	0.80677	1.68964	0.412404	MR Egger	251.842	199	0.00661064	0.0010764	0.00377871	0.776048	0.00808963	0.00161167	TRUE	4.99719e-84						MR Egger	138	0.121	0.345	-0.556	0.798	1.128	0.573	2.22	0.727536	MR Egger	176.887	136	0.0105	0.004	0.005	0.423	0.0114	0.0012	TRUE
				Weighted median	201	0.176161	0.0640486	0.0506255	0.301696	1.19263	1.05193	1.35215	0.00595183																	Weighted median	138	0.438	0.103	0.236	0.639	1.549	1.266	1.895	2.11e-05
				Inverse variance weighted	201	0.206957	0.0464009	0.116012	0.297903	1.22993	1.12301	1.34703	8.18823e-06	Inverse variance weighted	251.945	200	0.00746703													Inverse variance weighted	138	0.392	0.076	0.243	0.541	1.479	1.275	1.717	2.58e-07	Inverse variance weighted	177.728	137	0.011
				Simple mode	201	0.0454127	0.188337	-0.323728	0.414553	1.04646	0.723447	1.51369	0.809706																	Simple mode	138	0.525	0.302	-0.066	1.117	1.691	0.936	3.055	0.083966
				Weighted mode	201	0.0454127	0.173365	-0.294383	0.385209	1.04646	0.744991	1.46992	0.793631																	Weighted mode	138	0.539	0.303	-0.055	1.132	1.714	0.947	3.103	0.0773802
ieu-a-7	Coronary heart disease	NA	Nikpay (2015)	MR Egger	202	0.169992	0.184525	-0.191677	0.53166	1.18529	0.825574	1.70175	0.358035	MR Egger	297.4	200	9.32674e-06	0.000848503	0.00368729	0.818237	0.00811423	0.0017877	TRUE	2.39944e-82		ieu-a-7	Coronary heart disease	NA	Nikpay (2015)	MR Egger	140	0.099	0.332	-0.552	0.749	1.104	0.576	2.115	0.767032	MR Egger	207.358	138	0.000123	0.003	0.005	0.53	0.0116	0.0013	TRUE
				Weighted median	202	0.15067	0.0574616	0.0380451	0.263294	1.16261	1.03878	1.30121	0.00873909																	Weighted median	140	0.321	0.087	0.15	0.492	1.378	1.161	1.636	0.000239556
				Inverse variance weighted	202	0.211142	0.0454034	0.122151	0.300132	1.23509	1.12992	1.35004	3.31374e-06	Inverse variance weighted	297.478	201	1.13394e-05													Inverse variance weighted	140	0.302	0.073	0.159	0.445	1.353	1.173	1.561	3.43e-05	Inverse variance weighted	207.953	139	0.000137
				Simple mode	202	0.0417681	0.180128	-0.311283	0.394819	1.04265	0.732507	1.48412	0.816867																	Simple mode	140	0.411	0.273	-0.124	0.946	1.508	0.883	2.575	0.134803
				Weighted mode	202	0.00120387	0.178729	-0.349105	0.351513	1.0012	0.705319	1.42122	0.994632																	Weighted mode	140	0.411	0.26	-0.099	0.92	1.508	0.906	2.509	0.116177
				MR Egger	199	0.252797	0.171832	-0.0839939	0.589587	1.28762	0.919437	1.80324	0.142836	MR Egger	248.751	197	0.00731416	-0.00087067	0.00342959	0.799861	0.0079809	0.00151965	TRUE	3.91544e-91						MR Egger	138	0.273	0.298	-0.311	0.857	1.314	0.732	2.357	0.361415	MR Egger	161.103	136	0.0698	0.001	0.004	0.902	0.0114	0.001	TRUE
				Weighted median	199	0.153784	0.0559902	0.044043	0.263525	1.16624	1.04503	1.30151	0.00602128																	Weighted median	138	0.334	0.09	0.157	0.511	1.396	1.17	1.667	0.000220945
				Inverse variance weighted	199	0.210517	0.0422198	0.127767	0.293268	1.23432	1.13629	1.3408	6.15698e-07	Inverse variance weighted	248.833	198	0.00827581													Inverse variance weighted	138	0.309	0.065	0.181	0.437	1.362	1.198	1.548	2.36e-06	Inverse variance weighted	161.121	137	0.0779
				Simple mode	199	0.0465685	0.195158	-0.335941	0.429078	1.04767	0.714665	1.53584	0.811647																	Simple mode	138	0.421	0.263	-0.095	0.936	1.523	0.91	2.551	0.111886
				Weighted mode	199	-0.00661336	0.18622	-0.371605	0.358379	0.993408	0.689626	1.43101	0.971706																	Weighted mode	138	0.421	0.267	-0.103	0.944	1.523	0.903	2.571	0.117312
								0	0
ukb-d-HEARTFAIL	Heart failure	NEALE LAB	Neale (2018)	MR Egger	202	0.00154711	0.00229893	-0.00295879	0.00605301	1.00155	0.997046	1.00607	0.501744	MR Egger	164.415	200	0.968798	1.84488e-05	4.61274e-05	0.689617	0.00811423	0.000505472	TRUE	2.64227e-281		ukb-d-HEARTFAIL	Heart failure	MRC-IEU PIPELINE	Elsworth (2018)	MR Egger	141	0	0.004	-0.008	0.008	1	0.992	1.008	0.988027	MR Egger	116.074	139	0.922	0	0	0.624	0.0117	0.0003	TRUE
				Weighted median	202	0.00241634	0.000842756	0.000764539	0.00406814	1.00242	1.00076	1.00408	0.00414135																	Weighted median	141	0.001	0.001	-0.001	0.004	1.001	0.999	1.004	0.4029
				Inverse variance weighted	202	0.0024374	0.000574523	0.00131133	0.00356346	1.00244	1.00131	1.00357	2.21069e-05	Inverse variance weighted	164.575	201	0.971672													Inverse variance weighted	141	0.002	0.001	0	0.004	1.002	1	1.004	0.0253415	Inverse variance weighted	116.316	140	0.928
				Simple mode	202	0.00290161	0.00278235	-0.00255179	0.00835501	1.00291	0.997451	1.00839	0.298264																	Simple mode	141	0	0.004	-0.007	0.007	1	0.993	1.007	0.993699
				Weighted mode	202	0.00254629	0.00240538	-0.00216825	0.00726083	1.00255	0.997834	1.00729	0.29106																	Weighted mode	141	0	0.003	-0.007	0.006	1	0.993	1.006	0.91695
				MR Egger	na																									MR Egger	na
				Weighted median	na																									Weighted median	na
				Inverse variance weighted	na																									Inverse variance weighted	na
				Simple mode	na																									Simple mode	na
				Weighted mode	na																									Weighted mode	na
ebi-a-GCST005195	Coronary artery disease	NA	van der Harst (2018)	MR Egger	201	0.204991	0.14978	-0.0885771	0.498559	1.22751	0.915233	1.64635	0.172662	MR Egger	369.073	199	2.63122e-12	0.0016435	0.00300648	0.585231	0.00807963	0.000871599	TRUE	2.72496e-304		ebi-a-GCST005195	Coronary artery disease	NA	van der Harst (2018)	MR Egger	141	0.555	0.306	-0.044	1.155	1.743	0.957	3.174	0.0717066	MR Egger	329.872	139	1.49e-17	-0.002	0.005	0.59	0.0117	0.0008	TRUE
				Weighted median	201	0.26045	0.0437272	0.174745	0.346156	1.29751	1.19094	1.41362	2.58077e-09																	Weighted median	141	0.371	0.07	0.233	0.509	1.45	1.263	1.664	1.34e-07
				Inverse variance weighted	201	0.284273	0.0373432	0.211081	0.357466	1.3288	1.23501	1.4297	2.68955e-14	Inverse variance weighted	369.628	200	3.16756e-12													Inverse variance weighted	141	0.394	0.067	0.262	0.526	1.483	1.299	1.693	5.06e-09	Inverse variance weighted	330.565	140	1.88e-17
				Simple mode	201	0.455224	0.137226	0.186262	0.724186	1.57653	1.20474	2.06305	0.00107948																	Simple mode	141	0.511	0.182	0.154	0.869	1.667	1.166	2.383	0.00576882
				Weighted mode	201	0.326932	0.115029	0.101474	0.552389	1.38671	1.1068	1.7374	0.00494542																	Weighted mode	141	0.436	0.158	0.126	0.746	1.547	1.134	2.11	0.00667731
				MR Egger	196	0.23771	0.134738	-0.0263767	0.501796	1.26834	0.973968	1.65169	0.0792659	MR Egger	287.418	194	1.48872e-05	0.000531347	0.00270162	0.844286	0.00785613	0.000688953	TRUE	0						MR Egger	135	0.676	0.25	0.186	1.166	1.966	1.204	3.21	0.00778172	MR Egger	204.192	133	7.12e-05	-0.004	0.004	0.272	0.011	0.0005	TRUE
				Weighted median	196	0.257826	0.0455268	0.168593	0.347058	1.29411	1.18364	1.4149	1.4861e-08																	Weighted median	135	0.409	0.072	0.268	0.549	1.505	1.308	1.732	1.17e-08
				Inverse variance weighted	196	0.263357	0.0338267	0.197056	0.329657	1.30129	1.21781	1.39049	6.94544e-15	Inverse variance weighted	287.475	195	1.81412e-05													Inverse variance weighted	135	0.407	0.056	0.297	0.516	1.502	1.346	1.676	3.7e-13	Inverse variance weighted	206.064	134	6.31e-05
				Simple mode	196	0.454802	0.124583	0.21062	0.698983	1.57586	1.23444	2.01171	0.000335966																	Simple mode	135	0.504	0.196	0.12	0.888	1.655	1.127	2.43	0.0112697
				Weighted mode	196	0.324046	0.106518	0.11527	0.532822	1.38271	1.12218	1.70373	0.00267219																	Weighted mode	135	0.439	0.163	0.12	0.759	1.552	1.128	2.135	0.00783484
ukb-b-12465	Operation code: coronary artery bypass grafts	MRC-IEU PIPELINE	Elsworth (2018)	MR Egger	193	0.00218169	0.00332978	-0.00434468	0.00870807	1.00218	0.995665	1.00875	0.513124	MR Egger	228.634	191	0.0324874	1.77908e-05	6.59873e-05	0.787752	0.00783883	0.000532525	TRUE	0		ukb-b-12465	Operation code: coronary artery bypass grafts	MRC-IEU PIPELINE	Elsworth (2018)	MR Egger	133	0.002	0.006	-0.011	0.014	1.002	0.989	1.014	0.81288	MR Egger	167.561	131	0.0171	0	0	0.706	0.0111	0.0004	TRUE
				Weighted median	193	0.00225957	0.00106772	0.000166828	0.00435231	1.00226	1.00017	1.00436	0.0343239																	Weighted median	133	0.002	0.002	-0.002	0.005	1.002	0.998	1.005	0.276436
				Inverse variance weighted	193	0.00305401	0.000784945	0.00151552	0.0045925	1.00306	1.00152	1.0046	9.99434e-05	Inverse variance weighted	228.721	192	0.035952													Inverse variance weighted	133	0.004	0.001	0.001	0.006	1.004	1.001	1.006	0.00302876	Inverse variance weighted	167.744	132	0.0193
				Simple mode	193	0.00312946	0.00292152	-0.00259671	0.00885563	1.00313	0.997407	1.00889	0.285435																	Simple mode	133	0	0.005	-0.009	0.009	1	0.991	1.009	0.981245
				Weighted mode	193	0.00312946	0.00265489	-0.00207413	0.00833305	1.00313	0.997928	1.00837	0.239956																	Weighted mode	133	0.001	0.004	-0.007	0.009	1.001	0.993	1.009	0.802882
				MR Egger	na																									MR Egger	131	0.004	0.006	-0.008	0.016	1.004	0.992	1.016	0.539969	MR Egger	149.444	129	0.105	0	0	0.942	0.011	0.0003	TRUE
				Weighted median	na																									Weighted median	131	0.002	0.002	-0.001	0.005	1.002	0.999	1.005	0.266387
				Inverse variance weighted	na																									Inverse variance weighted	131	0.003	0.001	0.001	0.006	1.003	1.001	1.006	0.00798263	Inverse variance weighted	149.45	130	0.117
				Simple mode	na																									Simple mode	131	0	0.005	-0.009	0.01	1	0.991	1.01	0.974968
				Weighted mode	na																									Weighted mode	131	0.001	0.004	-0.007	0.009	1.001	0.993	1.009	0.785906
ukb-b-7869	Operation code: coronary angioplasty (ptca) +/- stent	MRC-IEU PIPELINE	Elsworth (2018)	MR Egger	194	0.00876575	0.00383768	0.00124389	0.0162876	1.0088	1.00124	1.01642	0.0234583	MR Egger	223.484	192	0.0593821	-0.000113791	7.61189e-05	0.136579	0.00786799	0.000519042	TRUE	0		ukb-b-7869	Operation code: coronary angioplasty (ptca) +/- stent	MRC-IEU PIPELINE	Elsworth (2018)	MR Egger	137	-0.002	0.008	-0.017	0.014	0.998	0.983	1.014	0.821429	MR Egger	208.69	135	4.86e-05	0	0	0.228	0.0114	0.0005	TRUE
				Weighted median	194	0.00360419	0.00126453	0.00112572	0.00608267	1.00361	1.00113	1.0061	0.00436878																	Weighted median	137	0.006	0.002	0.002	0.01	1.006	1.002	1.01	0.00420208
				Inverse variance weighted	194	0.00319153	0.000910618	0.00140672	0.00497634	1.0032	1.00141	1.00499	0.000456952	Inverse variance weighted	226.085	193	0.0515656													Inverse variance weighted	137	0.008	0.002	0.004	0.011	1.008	1.004	1.011	5.29e-06	Inverse variance weighted	210.958	136	4e-05
				Simple mode	194	0.00643754	0.00377812	-0.00096758	0.0138427	1.00646	0.999033	1.01394	0.0900094																	Simple mode	137	0.008	0.006	-0.004	0.019	1.008	0.996	1.019	0.201976
				Weighted mode	194	0.00578277	0.00352159	-0.00111955	0.0126851	1.0058	0.998881	1.01277	0.1022																	Weighted mode	137	0.007	0.005	-0.004	0.017	1.007	0.996	1.017	0.201517
				MR Egger	na																									MR Egger	133	-0.001	0.007	-0.015	0.012	0.999	0.985	1.013	0.841479	MR Egger	159.802	131	0.0442	0	0	0.242	0.0111	0.0004	TRUE
				Weighted median	na																									Weighted median	133	0.006	0.002	0.002	0.01	1.006	1.002	1.01	0.00612189
				Inverse variance weighted	na																									Inverse variance weighted	133	0.007	0.002	0.004	0.01	1.007	1.004	1.01	8.37e-06	Inverse variance weighted	161.485	132	0.0414
				Simple mode	na																									Simple mode	133	0.008	0.006	-0.005	0.02	1.008	0.995	1.02	0.231329
				Weighted mode	na																									Weighted mode	133	0.007	0.005	-0.003	0.018	1.007	0.997	1.018	0.183894
ukb-d-I9_CHD	Major coronary heart disease event	NEALE LAB	Neale (2018)	MR Egger	202	0.0084227	0.00711884	-0.00553024	0.0223756	1.00846	0.994485	1.02263	0.238152	MR Egger	276.535	200	0.000272652	4.73941e-05	0.000142838	0.740385	0.00811423	0.000904753	TRUE	3.03673e-222		ukb-d-I9_CHD	Major coronary heart disease event	MRC-IEU PIPELINE	Elsworth (2018)	MR Egger	141	0.02	0.014	-0.008	0.049	1.021	0.992	1.05	0.158154	MR Egger	238.959	139	2.83e-07	0	0	0.776	0.0117	0.0008	TRUE
				Weighted median	202	0.0104514	0.00222263	0.00609508	0.0148078	1.01051	1.00611	1.01492	2.57266e-06																	Weighted median	141	0.013	0.004	0.006	0.021	1.013	1.006	1.021	0.000664597
				Inverse variance weighted	202	0.0107098	0.00177512	0.00723057	0.014189	1.01077	1.00726	1.01429	1.60659e-09	Inverse variance weighted	276.688	201	0.000317417													Inverse variance weighted	141	0.016	0.003	0.01	0.023	1.017	1.01	1.023	2.22e-07	Inverse variance weighted	239.099	140	3.64e-07
				Simple mode	202	0.0112261	0.00691263	-0.00232265	0.0247748	1.01129	0.99768	1.02508	0.105943																	Simple mode	141	0.004	0.01	-0.016	0.023	1.004	0.984	1.023	0.718236
				Weighted mode	202	0.0121207	0.00636487	-0.000354441	0.0245959	1.01219	0.999646	1.0249	0.0582976																	Weighted mode	141	0.004	0.01	-0.016	0.023	1.004	0.984	1.023	0.722907
				MR Egger	199	0.00865892	0.00666436	-0.00440322	0.0217211	1.0087	0.995606	1.02196	0.195364	MR Egger	234.499	197	0.0348256	5.06682e-05	0.000133419	0.704527	0.00795735	0.000796106	TRUE	1.68476e-229						MR Egger	140	0.02	0.014	-0.006	0.047	1.021	0.994	1.048	0.133866	MR Egger	209.708	138	8e-05	0	0	0.695	0.0116	0.0007	TRUE
				Weighted median	199	0.0106717	0.00235584	0.0060543	0.0152892	1.01073	1.00607	1.01541	5.90076e-06																	Weighted median	140	0.013	0.004	0.005	0.021	1.013	1.005	1.021	0.000839465
				Inverse variance weighted	199	0.0111094	0.00166319	0.00784953	0.0143692	1.01117	1.00788	1.01447	2.39676e-11	Inverse variance weighted	234.671	198	0.0381196													Inverse variance weighted	140	0.015	0.003	0.009	0.021	1.015	1.009	1.021	3.68e-07	Inverse variance weighted	209.943	139	9.59e-05
				Simple mode	199	0.0115161	0.00694629	-0.00209861	0.0251308	1.01158	0.997904	1.02545	0.0989252																	Simple mode	140	0.003	0.012	-0.02	0.026	1.003	0.981	1.027	0.779196
				Weighted mode	199	0.0122356	0.00659403	-0.000688727	0.0251599	1.01231	0.999312	1.02548	0.0650036																	Weighted mode	140	0.003	0.01	-0.018	0.023	1.003	0.983	1.023	0.78664
ukb-d-I9_CORATHER	Coronary atherosclerosis	NEALE LAB	Neale (2018)	MR Egger	202	0.00913133	0.00846042	-0.00745109	0.0257137	1.00917	0.992577	1.02605	0.281754	MR Egger	284.867	200	7.50925e-05	0.000162533	0.000169756	0.339496	0.00811423	0.00104646	TRUE	5.98507e-206		ukb-d-I9_CORATHER	Coronary atherosclerosis	MRC-IEU PIPELINE	Elsworth (2018)	MR Egger	141	0.012	0.016	-0.02	0.043	1.012	0.98	1.044	0.465149	MR Egger	219.132	139	1.7e-05	0	0	0.622	0.0117	0.0007	TRUE
				Weighted median	202	0.0143705	0.00268639	0.00910518	0.0196358	1.01447	1.00915	1.01983	8.82626e-08																	Weighted median	141	0.015	0.004	0.006	0.023	1.015	1.006	1.023	0.00100715
				Inverse variance weighted	202	0.0169747	0.00211389	0.0128315	0.021118	1.01712	1.01291	1.02134	9.74174e-16	Inverse variance weighted	286.173	201	7.37094e-05													Inverse variance weighted	141	0.02	0.004	0.013	0.027	1.02	1.013	1.027	3.58e-08	Inverse variance weighted	219.516	140	2.01e-05
				Simple mode	202	0.0112007	0.00834041	-0.00514651	0.0275479	1.01126	0.994867	1.02793	0.180805																	Simple mode	141	0.007	0.012	-0.017	0.031	1.007	0.983	1.032	0.567136
				Weighted mode	202	0.0112007	0.00632763	-0.00120146	0.0236029	1.01126	0.998799	1.02388	0.0782223																	Weighted mode	141	0.009	0.011	-0.012	0.03	1.009	0.988	1.03	0.396308
				MR Egger	200	0.00817394	0.00810297	-0.00770789	0.0240558	1.00821	0.992322	1.02435	0.314322	MR Egger	258.036	198	0.00264033	0.000163886	0.000162548	0.314572	0.00803825	0.000944077	TRUE	1.81772e-214						MR Egger	140	0.012	0.015	-0.018	0.042	1.012	0.982	1.043	0.441121	MR Egger	194.921	138	0.00103	0	0	0.663	0.0116	0.0007	TRUE
				Weighted median	200	0.0141507	0.00272553	0.00880865	0.0194927	1.01425	1.00885	1.01968	2.08153e-07																	Weighted median	140	0.014	0.005	0.006	0.023	1.015	1.006	1.024	0.00142521
				Inverse variance weighted	200	0.0160826	0.00203207	0.0120997	0.0200654	1.01621	1.01217	1.02027	2.48483e-15	Inverse variance weighted	259.36	199	0.0025776													Inverse variance weighted	140	0.018	0.003	0.012	0.025	1.018	1.012	1.025	6e-08	Inverse variance weighted	195.19	139	0.00119
				Simple mode	200	0.0113751	0.00829653	-0.00488608	0.0276363	1.01144	0.995126	1.02802	0.171897																	Simple mode	140	0.007	0.013	-0.019	0.033	1.007	0.981	1.033	0.607838
				Weighted mode	200	0.0109481	0.00699421	-0.00276051	0.0246568	1.01101	0.997243	1.02496	0.119098																	Weighted mode	140	0.009	0.01	-0.011	0.03	1.009	0.989	1.03	0.383866
ukb-b-1668	Diagnoses - main ICD10: I25.1 Atherosclerotic heart disease	NEALE LAB	Neale (2018)	MR Egger	201	0.00499746	0.00607048	-0.00690068	0.0168956	1.00501	0.993123	1.01704	0.411357	MR Egger	262.623	199	0.00167364	9.25082e-05	0.000121542	0.447486	0.00808161	0.000684722	TRUE	3.50862e-301		ukb-b-1668	Diagnoses - main ICD10: I25.1 Atherosclerotic heart disease	MRC-IEU PIPELINE	Elsworth (2018)	MR Egger	139	0.004	0.012	-0.02	0.028	1.004	0.981	1.028	0.731187	MR Egger	217.265	137	1.51e-05	0	0	0.43	0.0116	0.0006	TRUE
				Weighted median	201	0.00927231	0.00203029	0.00529294	0.0132517	1.00932	1.00531	1.01334	4.94797e-06																	Weighted median	139	0.011	0.003	0.005	0.018	1.011	1.005	1.018	0.000827683
				Inverse variance weighted	201	0.00947565	0.00149275	0.00654986	0.0124014	1.00952	1.00657	1.01248	2.1843e-10	Inverse variance weighted	263.388	200	0.00176158													Inverse variance weighted	139	0.014	0.003	0.008	0.019	1.014	1.008	1.019	2.35e-07	Inverse variance weighted	218.26	138	1.58e-05
				Simple mode	201	0.0101536	0.00621613	-0.00203003	0.0223372	1.01021	0.997972	1.02259	0.103953																	Simple mode	139	0.012	0.008	-0.004	0.028	1.012	0.996	1.028	0.140532
				Weighted mode	201	0.00859804	0.00493309	-0.00107082	0.0182669	1.00864	0.99893	1.01843	0.0828824																	Weighted mode	139	0.012	0.008	-0.003	0.027	1.012	0.997	1.027	0.133452
				MR Egger	198	0.00700748	0.00570092	-0.00416633	0.0181813	1.00703	0.995842	1.01835	0.220477	MR Egger	224.078	196	0.0824315	4.89042e-05	0.000113869	0.668047	0.00792034	0.000595743	TRUE	0						MR Egger	137	0.006	0.011	-0.016	0.027	1.006	0.984	1.027	0.602194	MR Egger	172.499	135	0.0162	0	0	0.564	0.0114	0.0004	TRUE
				Weighted median	198	0.00949474	0.00199386	0.00558678	0.0134027	1.00954	1.0056	1.01349	1.91692e-06																	Weighted median	137	0.011	0.003	0.004	0.017	1.011	1.004	1.018	0.000929874
				Inverse variance weighted	198	0.0093804	0.00140194	0.0066326	0.0121282	1.00942	1.00665	1.0122	2.21623e-11	Inverse variance weighted	224.289	197	0.0886299													Inverse variance weighted	137	0.012	0.002	0.007	0.017	1.012	1.007	1.017	5.62e-07	Inverse variance weighted	172.927	136	0.0177
				Simple mode	198	0.0101015	0.00608807	-0.00183111	0.0220341	1.01015	0.998171	1.02228	0.0986606																	Simple mode	137	0.012	0.009	-0.006	0.03	1.012	0.994	1.03	0.201367
				Weighted mode	198	0.00850029	0.00525723	-0.00180388	0.0188044	1.00854	0.998198	1.01898	0.107505																	Weighted mode	137	0.011	0.008	-0.005	0.027	1.011	0.995	1.028	0.164275
ukb-d-I9_PAD	Peripheral artery disease	NEALE LAB	Neale (2018)	MR Egger	202	0.00417823	0.00215212	-3.99232e-05	0.00839639	1.00419	0.99996	1.00843	0.0536088	MR Egger	195.612	200	0.57442	-1.64594e-05	4.31818e-05	0.703485	0.00811423	0.00065157	TRUE	8.30699e-257		ukb-d-I9_PAD	Peripheral artery disease	NEALE LAB	Neale (2018)	MR Egger	141	0.002	0.004	-0.006	0.009	1.002	0.994	1.009	0.663719	MR Egger	140.964	139	0.438	0	0	0.619	0.0117	0.0004	TRUE
				Weighted median	202	0.00374123	0.000834219	0.00210616	0.0053763	1.00375	1.00211	1.00539	7.30126e-06																	Weighted median	141	0.004	0.001	0.001	0.006	1.004	1.001	1.006	0.00449905
				Inverse variance weighted	202	0.00338395	0.000537834	0.00232979	0.0044381	1.00339	1.00233	1.00445	3.1379e-10	Inverse variance weighted	195.757	201	0.591139													Inverse variance weighted	141	0.004	0.001	0.002	0.005	1.004	1.002	1.005	2.84e-05	Inverse variance weighted	141.216	140	0.455
				Simple mode	202	0.00489999	0.00233508	0.000323231	0.00947675	1.00491	1.00032	1.00952	0.0371169																	Simple mode	141	0.01	0.004	0.002	0.017	1.01	1.002	1.017	0.0129539
				Weighted mode	202	0.00522941	0.00198792	0.00133308	0.00912574	1.00524	1.00133	1.00917	0.00918398																	Weighted mode	141	0.009	0.003	0.002	0.015	1.009	1.002	1.015	0.0113067
				MR Egger	na																									MR Egger	na
				Weighted median	na																									Weighted median	na
				Inverse variance weighted	na																									Inverse variance weighted	na
				Simple mode	na																									Simple mode	na
				Weighted mode	na																									Weighted mode	na
ebi-a-GCST006414	Atrial fibrillation	NA	Nielsen (2018)	MR Egger	201	0.0417482	0.139522	-0.231716	0.315212	1.04263	0.793172	1.37055	0.765083	MR Egger	342.104	199	1.17326e-09	0.00260346	0.00279419	0.352599	0.00807963	0.000372446	TRUE	0		ebi-a-GCST006414	Atrial fibrillation	NA	Nielsen (2018)	MR Egger	141	0.207	0.266	-0.315	0.729	1.23	0.73	2.073	0.437719	MR Egger	270.56	139	1.68e-10	-0.001	0.004	0.857	0.0117	0.0003	TRUE
				Weighted median	201	0.164359	0.0416041	0.0828153	0.245903	1.17864	1.08634	1.27878	7.79695e-05																	Weighted median	141	0.167	0.067	0.035	0.298	1.181	1.036	1.347	0.0130829
				Inverse variance weighted	201	0.167697	0.0345443	0.09999	0.235404	1.18258	1.10516	1.26542	1.20663e-06	Inverse variance weighted	343.597	200	1.12487e-09													Inverse variance weighted	141	0.16	0.058	0.046	0.275	1.174	1.047	1.316	0.00592709	Inverse variance weighted	270.623	140	2.33e-10
				Simple mode	201	0.230655	0.135481	-0.0348887	0.496199	1.25942	0.965713	1.64247	0.0902185																	Simple mode	141	0.346	0.2	-0.046	0.738	1.413	0.955	2.092	0.0860762
				Weighted mode	201	0.197397	0.117914	-0.0337144	0.428508	1.21823	0.966848	1.53497	0.0956787																	Weighted mode	141	0.249	0.201	-0.145	0.643	1.283	0.865	1.902	0.217359
				MR Egger	195	0.110225	0.125572	-0.135897	0.356347	1.11653	0.872932	1.4281	0.381156	MR Egger	255.83	193	0.00165192	0.000920194	0.00250751	0.71404	0.00780752	0.000280669	TRUE	0						MR Egger	137	0.148	0.23	-0.303	0.599	1.159	0.738	1.82	0.521413	MR Egger	191.614	135	0.000985	0	0.003	0.939	0.0114	0.0002	TRUE
				Weighted median	195	0.164248	0.042599	0.0807543	0.247742	1.17851	1.0841	1.28113	0.000115405																	Weighted median	137	0.167	0.068	0.033	0.3	1.181	1.033	1.35	0.0145764
				Inverse variance weighted	195	0.154892	0.0308034	0.0945174	0.215267	1.16753	1.09913	1.24019	4.94571e-07	Inverse variance weighted	256.009	194	0.00188395													Inverse variance weighted	137	0.165	0.05	0.066	0.264	1.18	1.068	1.302	0.00107454	Inverse variance weighted	191.622	136	0.00119
				Simple mode	195	0.229271	0.132753	-0.0309246	0.489466	1.25768	0.969549	1.63144	0.0857502																	Simple mode	137	0.329	0.229	-0.12	0.777	1.389	0.887	2.176	0.153087
				Weighted mode	195	0.201048	0.129813	-0.053386	0.455482	1.22268	0.948014	1.57693	0.123072																	Weighted mode	137	0.239	0.197	-0.147	0.626	1.271	0.863	1.87	0.227028
ukb-b-14177	Vascular/heart problems diagnosed by doctor: High blood pressure	MRC-IEU PIPELINE	Elsworth (2018)	MR Egger	202	0.0101411	0.0291023	-0.0468995	0.0671816	1.01019	0.954183	1.06949	0.72786	MR Egger	828.623	200	2.13964e-77	0.000393741	0.00058385	0.500844	0.00811423	0.00194254	TRUE	5.65795e-158		ukb-b-14177	Vascular/heart problems diagnosed by doctor: High blood pressure	MRC-IEU PIPELINE	Elsworth (2018)	MR Egger	140	0.056	0.057	-0.057	0.169	1.058	0.945	1.184	0.330922	MR Egger	678.258	138	3.06e-72	0	0.001	0.63	0.0116	0.0015	TRUE
				Weighted median	202	0.0208707	0.00629878	0.00852506	0.0332163	1.02109	1.00856	1.03377	0.000921542																	Weighted median	140	0.023	0.009	0.004	0.041	1.023	1.004	1.042	0.0160982
				Inverse variance weighted	202	0.0291452	0.00725949	0.0149166	0.0433738	1.02957	1.01503	1.04433	5.95046e-05	Inverse variance weighted	830.507	201	2.1326e-77													Inverse variance weighted	140	0.029	0.013	0.004	0.054	1.029	1.004	1.055	0.0222404	Inverse variance weighted	679.405	139	4.3e-72
				Simple mode	202	0.0313736	0.0195994	-0.00704132	0.0697885	1.03187	0.992983	1.07228	0.111005																	Simple mode	140	0.047	0.03	-0.012	0.105	1.048	0.988	1.111	0.119293
				Weighted mode	202	0.0185503	0.0192764	-0.0192315	0.056332	1.01872	0.980952	1.05795	0.337039																	Weighted mode	140	0.041	0.027	-0.013	0.095	1.042	0.987	1.1	0.138028
				MR Egger	179	0.013935	0.0217448	-0.0286849	0.0565548	1.01403	0.971723	1.05818	0.522455	MR Egger	360.699	177	1.18555e-14	0.000149848	0.000435256	0.731047	0.00717358	0.000848912	TRUE	6.31201e-229						MR Egger	120	0.043	0.035	-0.026	0.113	1.044	0.974	1.119	0.225392	MR Egger	196.184	118	8.27e-06	0	0.001	0.556	0.0099	0.0005	TRUE
				Weighted median	179	0.020774	0.00650406	0.00802603	0.033522	1.02099	1.00806	1.03409	0.00140315																	Weighted median	120	0.024	0.01	0.005	0.044	1.025	1.005	1.045	0.0128361
				Inverse variance weighted	179	0.0211842	0.00541454	0.0105717	0.0317967	1.02141	1.01063	1.03231	9.13588e-05	Inverse variance weighted	360.941	178	1.60054e-14													Inverse variance weighted	120	0.023	0.008	0.007	0.038	1.023	1.007	1.039	0.00420603	Inverse variance weighted	196.762	119	9.58e-06
				Simple mode	179	0.0369388	0.0216786	-0.00555119	0.0794288	1.03763	0.994464	1.08267	0.0901389																	Simple mode	120	0.05	0.03	-0.008	0.108	1.051	0.992	1.114	0.0958098
				Weighted mode	179	0.0259422	0.0197842	-0.0128348	0.0647192	1.02628	0.987247	1.06686	0.191459																	Weighted mode	120	0.045	0.031	-0.015	0.105	1.046	0.985	1.111	0.14634
ukb-b-7992	Diastolic blood pressure, automated reading	MRC-IEU PIPELINE	Elsworth (2018)	MR Egger	202	-0.131842	0.0720141	-0.27299	0.00930525	0.876479	0.7611	1.00935	0.0686206	MR Egger	980.488	200	3.69969e-103	0.00309984	0.00144477	0.033114	0.00811423	0.00230897	TRUE	6.1394e-127		ukb-b-7992	Diastolic blood pressure, automated reading	MRC-IEU PIPELINE	Elsworth (2018)	MR Egger	140	-0.224	0.157	-0.531	0.083	0.799	0.588	1.087	0.155075	MR Egger	975.301	138	4.77e-126	0.004	0.002	0.136	0.0116	0.0023	TRUE
				Weighted median	202	-0.0157694	0.0151367	-0.0454374	0.0138985	0.984354	0.955579	1.014	0.297504																	Weighted median	140	-0.026	0.023	-0.071	0.019	0.974	0.932	1.019	0.252907
				Inverse variance weighted	202	0.0177693	0.0181497	-0.0178041	0.0533426	1.01793	0.982353	1.05479	0.32756	Inverse variance weighted	1003.06	201	9.8808e-107													Inverse variance weighted	140	0.005	0.035	-0.063	0.073	1.005	0.939	1.076	0.887461	Inverse variance weighted	991.166	139	1.37e-128
				Simple mode	202	-0.0397577	0.058846	-0.155096	0.0755803	0.961022	0.856333	1.07851	0.500056																	Simple mode	140	-0.022	0.064	-0.148	0.104	0.978	0.862	1.109	0.729573
				Weighted mode	202	-0.0686173	0.0475075	-0.161732	0.0244974	0.933684	0.850669	1.0248	0.150198																	Weighted mode	140	-0.039	0.062	-0.161	0.083	0.962	0.852	1.087	0.535931
				MR Egger	179	-0.059559	0.0559079	-0.169138	0.0500205	0.94218	0.844392	1.05129	0.288189	MR Egger	402.639	177	1.28059e-19	0.00151159	0.00110211	0.171941	0.00686429	0.000938843	TRUE	3.22463e-194						MR Egger	120	-0.006	0.097	-0.196	0.184	0.994	0.822	1.202	0.95278	MR Egger	218.817	118	4.98e-08	0	0.001	0.801	0.0097	0.0005	TRUE
				Weighted median	179	-0.0141005	0.014879	-0.0432633	0.0150623	0.985998	0.957659	1.01518	0.343292																	Weighted median	120	-0.024	0.023	-0.069	0.021	0.976	0.933	1.021	0.292503
				Inverse variance weighted	179	0.0149125	0.0133549	-0.0112632	0.0410882	1.01502	0.9888	1.04194	0.264153	Inverse variance weighted	406.919	178	5.75111e-20													Inverse variance weighted	120	-0.03	0.019	-0.068	0.008	0.971	0.935	1.008	0.12459	Inverse variance weighted	218.935	119	6.67e-08
				Simple mode	179	-0.0456359	0.0629714	-0.16906	0.0777881	0.95539	0.844458	1.08089	0.469583																	Simple mode	120	-0.02	0.073	-0.163	0.123	0.98	0.849	1.131	0.783402
				Weighted mode	179	-0.0717382	0.0478916	-0.165606	0.0221292	0.930774	0.84738	1.02238	0.135923																	Weighted mode	120	-0.029	0.067	-0.16	0.102	0.972	0.853	1.108	0.670213
ukb-b-20175	Systolic blood pressure, automated reading	MRC-IEU PIPELINE	Elsworth (2018)	MR Egger	202	-0.100578	0.0703774	-0.238518	0.0373615	0.904314	0.787795	1.03807	0.154528	MR Egger	931.805	200	9.03264e-95	0.0018056	0.00141192	0.202442	0.00811423	0.002159	TRUE	1.59552e-136		ukb-b-20175	Systolic blood pressure, automated reading	MRC-IEU PIPELINE	Elsworth (2018)	MR Egger	140	-0.267	0.144	-0.549	0.015	0.766	0.577	1.016	0.0660216	MR Egger	821.221	138	1.18e-97	0.003	0.002	0.174	0.0116	0.002	TRUE
				Weighted median	202	-0.00465744	0.0150903	-0.0342345	0.0249196	0.995353	0.966345	1.02523	0.757598																	Weighted median	140	-0.073	0.024	-0.119	-0.026	0.93	0.888	0.974	0.00223654
				Inverse variance weighted	202	-0.0134312	0.017608	-0.0479429	0.0210805	0.986659	0.953188	1.0213	0.445589	Inverse variance weighted	939.424	201	9.71723e-96													Inverse variance weighted	140	-0.075	0.032	-0.138	-0.012	0.928	0.871	0.988	0.0192333	Inverse variance weighted	832.344	139	2.78e-99
				Simple mode	202	-0.010733	0.0469481	-0.102751	0.0812853	0.989324	0.902351	1.08468	0.819402																	Simple mode	140	-0.094	0.064	-0.22	0.031	0.91	0.802	1.032	0.143056
				Weighted mode	202	-0.010733	0.0424704	-0.093975	0.0725091	0.989324	0.910305	1.0752	0.800746																	Weighted mode	140	-0.087	0.055	-0.196	0.021	0.916	0.822	1.021	0.11725
				MR Egger	182	-0.0439339	0.0532121	-0.14823	0.0603618	0.957017	0.862233	1.06222	0.410103	MR Egger	403.866	180	3.13893e-19	0.000797992	0.0010583	0.451817	0.00708763	0.000929837	TRUE	2.48665e-205						MR Egger	116	-0.054	0.099	-0.248	0.14	0.947	0.78	1.15	0.584798	MR Egger	220.877	114	7.94e-09	0	0.001	0.992	0.0093	0.0005	TRUE
				Weighted median	182	-0.00191703	0.0146865	-0.0307026	0.0268685	0.998085	0.969764	1.02723	0.896147																	Weighted median	116	-0.069	0.024	-0.116	-0.022	0.933	0.891	0.978	0.0037315
				Inverse variance weighted	182	-0.0050353	0.0130319	-0.0305779	0.0205073	0.994977	0.969885	1.02072	0.699214	Inverse variance weighted	405.142	181	3.30575e-19													Inverse variance weighted	116	-0.053	0.02	-0.093	-0.014	0.948	0.911	0.987	0.0085788	Inverse variance weighted	220.877	115	1.12e-08
				Simple mode	182	-0.00383137	0.0516055	-0.104978	0.0973155	0.996176	0.900344	1.10221	0.940899																	Simple mode	116	-0.089	0.069	-0.223	0.046	0.915	0.8	1.047	0.198085
				Weighted mode	182	-0.00147829	0.0474804	-0.0945398	0.0915832	0.998523	0.909792	1.09591	0.975196																	Weighted mode	116	-0.08	0.069	-0.215	0.056	0.923	0.806	1.058	0.252826
ieu-a-299	HDL cholesterol	GLGC	Willer (2013)	MR Egger	100	0.0998752	0.142123	-0.178686	0.378436	1.10503	0.836369	1.46	0.483885	MR Egger	181.061	98	6.80864e-07	-0.00355359	0.00272591	0.195412	0.00382449	0.00167731	TRUE	1.18858e-10		ieu-a-299	HDL cholesterol	GLGC	Willer (2013)	MR Egger	97	0.05	0.193	-0.328	0.428	1.051	0.72	1.535	0.795408	MR Egger	141.108	95	0.00151	-0.003	0.003	0.304	0.0083	0.0012	TRUE
				Weighted median	100	-0.0499571	0.0431898	-0.134609	0.034695	0.95127	0.874057	1.0353	0.2474																	Weighted median	97	-0.064	0.053	-0.169	0.04	0.938	0.845	1.041	0.227955
				Inverse variance weighted	100	-0.0793992	0.0360081	-0.149975	-0.00882345	0.923671	0.860729	0.991215	0.0274512	Inverse variance weighted	184.2	99	4.4141e-07													Inverse variance weighted	97	-0.144	0.043	-0.228	-0.061	0.866	0.796	0.941	0.000693354	Inverse variance weighted	142.694	96	0.00141
				Simple mode	100	-0.0188506	0.118524	-0.251157	0.213456	0.981326	0.7779	1.23795	0.873958																	Simple mode	97	-0.045	0.14	-0.319	0.228	0.956	0.727	1.256	0.745453
				Weighted mode	100	0.0359943	0.0966648	-0.153469	0.225457	1.03665	0.857728	1.2529	0.710419																	Weighted mode	97	-0.016	0.116	-0.243	0.211	0.984	0.784	1.235	0.890729
				MR Egger	98	0.000833342	0.12752	-0.249105	0.250772	1.00083	0.779498	1.28502	0.994799	MR Egger	139.191	96	0.00263457	-0.00115996	0.0024632	0.638768	0.00377538	0.00129596	TRUE	5.29589e-15						MR Egger	95	-0.021	0.176	-0.366	0.324	0.979	0.693	1.383	0.905607	MR Egger	114.09	93	0.068	-0.001	0.003	0.578	0.0082	0.001	TRUE
				Weighted median	98	-0.0415195	0.0423454	-0.124516	0.0414774	0.959331	0.882924	1.04235	0.326841																	Weighted median	95	-0.057	0.054	-0.162	0.048	0.944	0.85	1.049	0.285714
				Inverse variance weighted	98	-0.0572887	0.0319336	-0.119879	0.00530119	0.944321	0.887028	1.00532	0.0728142	Inverse variance weighted	139.513	97	0.00306724													Inverse variance weighted	95	-0.117	0.039	-0.193	-0.041	0.89	0.824	0.96	0.00268779	Inverse variance weighted	114.473	94	0.0743
				Simple mode	98	-0.0155204	0.131635	-0.273524	0.242484	0.984599	0.760694	1.27441	0.906387																	Simple mode	95	-0.044	0.137	-0.313	0.225	0.957	0.732	1.253	0.751287
				Weighted mode	98	0.0366388	0.103936	-0.167077	0.240354	1.03732	0.846135	1.2717	0.725219																	Weighted mode	95	-0.016	0.112	-0.237	0.204	0.984	0.789	1.226	0.885046
ieu-a-300	LDL cholesterol	GLGC	Willer (2013)	MR Egger	100	-0.0903376	0.117271	-0.320188	0.139513	0.913623	0.726013	1.14971	0.442954	MR Egger	104.973	98	0.296636	0.00202317	0.00225019	0.370798	0.00382449	0.00103755	TRUE	5.34136e-19		ieu-a-300	LDL cholesterol	GLGC	Willer (2013)	MR Egger	97	-0.222	0.221	-0.656	0.212	0.801	0.519	1.236	0.317831	MR Egger	158.758	95	4.5e-05	0.004	0.003	0.173	0.0083	0.0015	TRUE
				Weighted median	100	-0.0062766	0.0441133	-0.0927388	0.0801856	0.993743	0.911432	1.08349	0.886856																	Weighted median	97	0.051	0.063	-0.073	0.174	1.052	0.93	1.19	0.421393
				Inverse variance weighted	100	0.0116798	0.0296045	-0.046345	0.0697046	1.01175	0.954713	1.07219	0.693191	Inverse variance weighted	105.839	99	0.300695													Inverse variance weighted	97	0.074	0.049	-0.022	0.17	1.077	0.978	1.186	0.132353	Inverse variance weighted	161.906	96	3.01e-05
				Simple mode	100	-0.00716104	0.107339	-0.217545	0.203223	0.992865	0.804492	1.22535	0.946944																	Simple mode	97	0.145	0.154	-0.156	0.447	1.156	0.855	1.564	0.347442
				Weighted mode	100	-0.00716104	0.0941492	-0.191693	0.177371	0.992865	0.82556	1.19407	0.939524																	Weighted mode	97	0.005	0.136	-0.262	0.272	1.005	0.77	1.312	0.970712
				MR Egger	na																									MR Egger	na
				Weighted median	na																									Weighted median	na
				Inverse variance weighted	na																									Inverse variance weighted	na
				Simple mode	na																									Simple mode	na
				Weighted mode	na																									Weighted mode	na
ieu-a-301	Total cholesterol	GLGC	Willer (2013)	MR Egger	100	-0.0131594	0.135545	-0.278827	0.252508	0.986927	0.756671	1.28725	0.922857	MR Egger	147.255	98	0.00095582	0.000706354	0.00259992	0.786437	0.00382449	0.00126322	TRUE	4.76523e-16		ieu-a-301	Total cholesterol	GLGC	Willer (2013)	MR Egger	97	-0.112	0.214	-0.531	0.308	0.894	0.588	1.36	0.60277	MR Egger	155.311	95	9.35e-05	0.003	0.003	0.366	0.0083	0.0014	TRUE
				Weighted median	100	0.0271411	0.0422243	-0.0556185	0.109901	1.02751	0.9459	1.11617	0.520364																	Weighted median	97	0.074	0.058	-0.039	0.188	1.077	0.962	1.207	0.197887
				Inverse variance weighted	100	0.0224678	0.0341304	-0.0444279	0.0893634	1.02272	0.956545	1.09348	0.510351	Inverse variance weighted	147.366	99	0.00117103													Inverse variance weighted	97	0.078	0.047	-0.015	0.17	1.081	0.985	1.186	0.099013	Inverse variance weighted	156.66	96	9.2e-05
				Simple mode	100	0.130236	0.118857	-0.102724	0.363195	1.1391	0.902376	1.43792	0.275853																	Simple mode	97	0.179	0.157	-0.129	0.487	1.196	0.879	1.627	0.258412
				Weighted mode	100	0.136067	0.102638	-0.0651036	0.337238	1.14576	0.93697	1.40107	0.187991																	Weighted mode	97	0.049	0.113	-0.174	0.271	1.05	0.841	1.311	0.668138
				MR Egger	98	-0.102146	0.125527	-0.348178	0.143887	0.902898	0.705973	1.15475	0.41781	MR Egger	120.52	96	0.0459767	0.00285624	0.00242547	0.241865	0.00377538	0.00108632	TRUE	1.89707e-18						MR Egger	na
				Weighted median	98	0.0415504	0.0441386	-0.0449613	0.128062	1.04243	0.956035	1.13662	0.346519																	Weighted median	na
				Inverse variance weighted	98	0.0409064	0.0316898	-0.0212056	0.103018	1.04175	0.979018	1.10851	0.19676	Inverse variance weighted	122.26	97	0.0424092													Inverse variance weighted	na
				Simple mode	98	0.141915	0.115468	-0.0844015	0.368232	1.15248	0.919062	1.44518	0.222027																	Simple mode	na
				Weighted mode	98	0.151922	0.116525	-0.076467	0.38031	1.16407	0.926383	1.46274	0.195398																	Weighted mode	na
ieu-a-302	Triglycerides	GLGC	Willer (2013)	MR Egger	100	0.196667	0.12368	-0.0457451	0.439079	1.21734	0.955285	1.55128	0.115026	MR Egger	144.049	98	0.00171071	-0.00162043	0.00237284	0.496277	0.00382449	0.00144985	TRUE	6.22724e-13		ieu-a-302	Triglycerides	GLGC	Willer (2013)	MR Egger	97	0.092	0.2	-0.3	0.484	1.096	0.741	1.623	0.646772	MR Egger	159.727	95	3.65e-05	0.001	0.003	0.86	0.0083	0.0016	TRUE
				Weighted median	100	0.116109	0.0408359	0.0360702	0.196147	1.12312	1.03673	1.21671	0.00446494																	Weighted median	97	0.085	0.054	-0.021	0.19	1.088	0.979	1.21	0.11537
				Inverse variance weighted	100	0.114939	0.0311248	0.053934	0.175943	1.1218	1.05541	1.19237	0.000221773	Inverse variance weighted	144.734	99	0.00187669													Inverse variance weighted	97	0.127	0.044	0.04	0.213	1.135	1.041	1.237	0.00397362	Inverse variance weighted	159.779	96	4.76e-05
				Simple mode	100	0.0887437	0.106042	-0.119098	0.296585	1.0928	0.887721	1.34526	0.404678																	Simple mode	97	-0.085	0.184	-0.445	0.275	0.919	0.641	1.317	0.645676
				Weighted mode	100	0.101673	0.103249	-0.100695	0.304041	1.10702	0.904209	1.35532	0.327154																	Weighted mode	97	-0.127	0.171	-0.462	0.208	0.881	0.63	1.232	0.460382
				MR Egger	na																									MR Egger	95	0.105	0.188	-0.264	0.475	1.111	0.768	1.607	0.578191	MR Egger	137.572	93	0.00185	0	0.003	0.905	0.0082	0.0014	TRUE
				Weighted median	na																									Weighted median	95	0.089	0.058	-0.024	0.202	1.093	0.976	1.224	0.122893
				Inverse variance weighted	na																									Inverse variance weighted	95	0.127	0.042	0.046	0.208	1.136	1.047	1.232	0.00220338	Inverse variance weighted	137.593	94	0.00228
				Simple mode	na																									Simple mode	95	-0.107	0.178	-0.455	0.242	0.899	0.634	1.274	0.550153
				Weighted mode	na																									Weighted mode	95	-0.138	0.154	-0.441	0.164	0.871	0.644	1.178	0.372868
ukb-d-30760_irnt	HDL cholesterol	NEALE LAB	Neale (2018)	MR Egger	202	-0.0319384	0.0704088	-0.16994	0.106063	0.968566	0.843716	1.11189	0.650598	MR Egger	774.535	200	1.52289e-68	-0.000913556	0.0014127	0.518583	0.00811423	0.00269217	TRUE	2.2415e-82		ukb-d-30760_irnt	HDL cholesterol	MRC-IEU PIPELINE	Elsworth (2018)	MR Egger	141	-0.063	0.131	-0.321	0.194	0.939	0.726	1.215	0.631625	MR Egger	572.908	139	5.1e-54	-0.001	0.002	0.734	0.0117	0.002	TRUE
				Weighted median	202	-0.0761685	0.016828	-0.109151	-0.0431856	0.92666	0.896595	0.957734	6.00267e-06																	Weighted median	141	-0.091	0.025	-0.14	-0.042	0.913	0.869	0.959	0.000251366
				Inverse variance weighted	202	-0.076026	0.0175666	-0.110456	-0.0415955	0.926792	0.895425	0.959258	1.50552e-05	Inverse variance weighted	776.154	201	1.6453e-68													Inverse variance weighted	141	-0.107	0.029	-0.163	-0.05	0.899	0.849	0.951	0.000225247	Inverse variance weighted	573.385	140	8.68e-54
				Simple mode	202	-0.121777	0.0669595	-0.253018	0.00946339	0.885346	0.776454	1.00951	0.0704501																	Simple mode	141	-0.165	0.081	-0.324	-0.006	0.848	0.723	0.994	0.0435111
				Weighted mode	202	-0.0802592	0.0505161	-0.179271	0.0187523	0.922877	0.83588	1.01893	0.113681																	Weighted mode	141	-0.116	0.07	-0.253	0.021	0.891	0.777	1.021	0.0991071
				MR Egger	191	-0.107989	0.0570089	-0.219726	0.00374874	0.897638	0.802739	1.00376	0.05972	MR Egger	454.307	189	6.97099e-24	0.000547359	0.00114353	0.632736	0.00760795	0.00169123	TRUE	6.31563e-119						MR Egger	125	-0.145	0.096	-0.333	0.043	0.865	0.717	1.044	0.133318	MR Egger	252.964	123	5.1e-11	0.001	0.001	0.689	0.0104	0.001	TRUE
				Weighted median	191	-0.0864175	0.0165999	-0.118953	-0.0538816	0.917211	0.887849	0.947544	1.93067e-07																	Weighted median	125	-0.102	0.025	-0.152	-0.052	0.903	0.859	0.949	5.75e-05
				Inverse variance weighted	191	-0.0815746	0.0142808	-0.109565	-0.0535843	0.921664	0.896224	0.947826	1.11524e-08	Inverse variance weighted	454.857	190	9.23463e-24													Inverse variance weighted	125	-0.107	0.022	-0.15	-0.065	0.898	0.861	0.937	7.59e-07	Inverse variance weighted	253.295	124	6.76e-11
				Simple mode	191	-0.122016	0.0698735	-0.258968	0.014936	0.885134	0.771848	1.01505	0.0823851																	Simple mode	125	-0.184	0.086	-0.353	-0.015	0.832	0.702	0.985	0.0345905
				Weighted mode	191	-0.108014	0.0573826	-0.220484	0.00445624	0.897615	0.802131	1.00447	0.0613182																	Weighted mode	125	-0.165	0.077	-0.316	-0.013	0.848	0.729	0.987	0.0348725
ukb-d-30780_irnt	LDL direct	NEALE LAB	Neale (2018)	MR Egger	202	0.019708	0.0518255	-0.08187	0.121286	1.0199	0.921392	1.12895	0.704144	MR Egger	392.413	200	1.25291e-14	-0.000773498	0.00103984	0.457834	0.00811423	0.0011557	TRUE	3.33686e-187		ukb-d-30780_irnt	LDL direct	MRC-IEU PIPELINE	Elsworth (2018)	MR Egger	141	-0.095	0.111	-0.312	0.122	0.91	0.732	1.13	0.393391	MR Egger	379.99	139	2.88e-24	0.001	0.002	0.672	0.0117	0.0011	TRUE
				Weighted median	202	-0.0199163	0.0151227	-0.0495569	0.00972426	0.980281	0.951651	1.00977	0.187846																	Weighted median	141	-0.031	0.023	-0.077	0.015	0.97	0.926	1.015	0.187904
				Inverse variance weighted	202	-0.01762	0.0129358	-0.0429742	0.0077343	0.982534	0.957936	1.00776	0.173165	Inverse variance weighted	393.498	201	1.34725e-14													Inverse variance weighted	141	-0.049	0.024	-0.097	-0.001	0.952	0.908	0.999	0.044465	Inverse variance weighted	380.481	140	4.09e-24
				Simple mode	202	-0.0647249	0.0465861	-0.156034	0.0265839	0.937325	0.85553	1.02694	0.166261																	Simple mode	141	0.032	0.073	-0.112	0.176	1.033	0.894	1.193	0.662437
				Weighted mode	202	-0.0550109	0.0421297	-0.137585	0.0275634	0.946475	0.87146	1.02795	0.19313																	Weighted mode	141	0.014	0.076	-0.134	0.162	1.014	0.875	1.176	0.852553
				MR Egger	197	0.0361518	0.0452304	-0.0524999	0.124803	1.03681	0.948854	1.13293	0.4251	MR Egger	286.148	195	2.27324e-05	-0.000915473	0.000907713	0.314441	0.00791898	0.000839207	TRUE	5.75052e-214						MR Egger	136	-0.052	0.081	-0.211	0.107	0.95	0.81	1.113	0.525359	MR Egger	193.403	134	0.000601	0	0.001	0.725	0.0113	0.0006	TRUE
				Weighted median	197	-0.0167757	0.0153617	-0.0468847	0.0133333	0.983364	0.954197	1.01342	0.274813																	Weighted median	136	-0.025	0.024	-0.073	0.022	0.975	0.93	1.022	0.2938
				Inverse variance weighted	197	-0.0080091	0.0113376	-0.0302307	0.0142125	0.992023	0.970222	1.01431	0.479926	Inverse variance weighted	287.64	196	2.16562e-05													Inverse variance weighted	136	-0.024	0.018	-0.059	0.012	0.977	0.943	1.012	0.187172	Inverse variance weighted	193.583	135	0.000712
				Simple mode	197	-0.0684949	0.048816	-0.164174	0.0271845	0.933798	0.848594	1.02756	0.162162																	Simple mode	136	0.041	0.077	-0.109	0.191	1.042	0.896	1.211	0.593603
				Weighted mode	197	-0.0595599	0.0445595	-0.146897	0.0277768	0.942179	0.863383	1.02817	0.182891																	Weighted mode	136	0.031	0.079	-0.124	0.187	1.032	0.883	1.205	0.695189
ukb-d-30870_irnt	Triglycerides	NEALE LAB	Neale (2018)	MR Egger	202	0.0553289	0.0688922	-0.0796998	0.190358	1.05689	0.923394	1.20968	0.422857	MR Egger	714.343	200	6.13151e-59	0.000873332	0.00138227	0.528234	0.00811423	0.00241357	TRUE	5.33516e-101		ukb-d-30870_irnt	Triglycerides	MRC-IEU PIPELINE	Elsworth (2018)	MR Egger	141	0.053	0.126	-0.195	0.3	1.054	0.823	1.35	0.676701	MR Egger	508.88	139	1.27e-43	0.001	0.002	0.526	0.0117	0.0017	TRUE
				Weighted median	202	0.0767597	0.017033	0.0433749	0.110144	1.07978	1.04433	1.11644	6.59013e-06																	Weighted median	141	0.143	0.026	0.092	0.194	1.154	1.096	1.215	4.54e-08
				Inverse variance weighted	202	0.0974747	0.0171892	0.0637839	0.131165	1.10238	1.06586	1.14016	1.42212e-08	Inverse variance weighted	715.768	201	6.9441e-59													Inverse variance weighted	141	0.131	0.028	0.076	0.186	1.14	1.079	1.204	2.49e-06	Inverse variance weighted	510.36	140	1.42e-43
				Simple mode	202	0.0929842	0.0560882	-0.0169487	0.202917	1.09744	0.983194	1.22497	0.0989136																	Simple mode	141	0.129	0.073	-0.014	0.272	1.138	0.986	1.313	0.0791906
				Weighted mode	202	0.0679218	0.0455131	-0.0212838	0.157127	1.07028	0.978941	1.17014	0.137173																	Weighted mode	141	0.119	0.061	-0.001	0.239	1.126	0.999	1.27	0.0547996
				MR Egger	186	0.114457	0.0556371	0.00540797	0.223505	1.12126	1.00542	1.25045	0.0410777	MR Egger	410.699	184	2.37219e-19	-0.000354884	0.0011198	0.751665	0.00743035	0.00149898	TRUE	7.14805e-135						MR Egger	126	0.094	0.09	-0.083	0.271	1.099	0.92	1.311	0.300318	MR Egger	211.874	124	1.5e-06	0.001	0.001	0.432	0.0104	0.0009	TRUE
				Weighted median	186	0.0809211	0.0176852	0.0462582	0.115584	1.08429	1.04734	1.12253	4.74735e-06																	Weighted median	126	0.151	0.026	0.099	0.202	1.163	1.105	1.224	9.17e-09
				Inverse variance weighted	186	0.09741	0.0141866	0.0696042	0.125216	1.10231	1.07208	1.13339	6.58703e-12	Inverse variance weighted	410.923	185	3.34791e-19													Inverse variance weighted	126	0.163	0.02	0.124	0.203	1.178	1.132	1.225	5.41e-16	Inverse variance weighted	212.935	125	1.57e-06
				Simple mode	186	0.0911294	0.0628858	-0.0321268	0.214386	1.09541	0.968384	1.2391	0.148996																	Simple mode	126	0.145	0.085	-0.023	0.313	1.156	0.978	1.367	0.0923571
				Weighted mode	186	0.0703753	0.0474482	-0.0226231	0.163374	1.07291	0.977631	1.17748	0.139722																	Weighted mode	126	0.128	0.067	-0.004	0.26	1.136	0.996	1.296	0.0604202
ukb-d-30690_irnt	Cholesterol	NEALE LAB	Neale (2018)	MR Egger	202	0.0250851	0.0537388	-0.0802429	0.130413	1.0254	0.922892	1.1393	0.641153	MR Egger	435.63	200	1.46241e-19	-0.000972892	0.00107823	0.36798	0.00811423	0.00128724	TRUE	2.81989e-175		ukb-d-30690_irnt	Cholesterol	MRC-IEU PIPELINE	Elsworth (2018)	MR Egger	141	-0.079	0.118	-0.311	0.152	0.924	0.733	1.164	0.503598	MR Egger	446.254	139	6.58e-34	0	0.002	0.83	0.0117	0.0013	TRUE
				Weighted median	202	-0.0168903	0.014468	-0.0452476	0.0114669	0.983252	0.955761	1.01153	0.243038																	Weighted median	141	-0.042	0.024	-0.09	0.006	0.959	0.914	1.006	0.0888277
				Inverse variance weighted	202	-0.0218655	0.0134221	-0.0481728	0.00444181	0.978372	0.952969	1.00445	0.103299	Inverse variance weighted	437.404	201	1.33501e-19													Inverse variance weighted	141	-0.054	0.026	-0.105	-0.003	0.947	0.9	0.997	0.0362194	Inverse variance weighted	446.402	140	1.12e-33
				Simple mode	202	-0.0510265	0.0414462	-0.132261	0.0302081	0.950253	0.876112	1.03067	0.219706																	Simple mode	141	-0.042	0.07	-0.178	0.095	0.959	0.837	1.099	0.550607
				Weighted mode	202	-0.0510265	0.0440123	-0.137291	0.0352377	0.950253	0.871717	1.03587	0.247681																	Weighted mode	141	-0.048	0.066	-0.179	0.082	0.953	0.836	1.085	0.468858
				MR Egger	196	0.00974318	0.0455165	-0.0794691	0.0989555	1.00979	0.923607	1.10402	0.830726	MR Egger	295.312	194	3.69585e-06	-0.000404388	0.000913141	0.658365	0.00789017	0.000861892	TRUE	2.08489e-210						MR Egger	136	-0.156	0.094	-0.34	0.028	0.856	0.712	1.028	0.0986923	MR Egger	218.339	134	5.71e-06	0.002	0.001	0.213	0.011	0.0007	TRUE
				Weighted median	196	-0.0134388	0.0143668	-0.0415977	0.0147201	0.986651	0.959256	1.01483	0.349578																	Weighted median	136	-0.045	0.024	-0.092	0.002	0.956	0.912	1.002	0.0592317
				Inverse variance weighted	196	-0.00977332	0.0113606	-0.03204	0.0124934	0.990274	0.968468	1.01257	0.389632	Inverse variance weighted	295.61	195	4.36702e-06													Inverse variance weighted	136	-0.041	0.019	-0.079	-0.004	0.96	0.924	0.996	0.0319388	Inverse variance weighted	220.885	135	4.39e-06
				Simple mode	196	-0.0527898	0.0464449	-0.143822	0.0382422	0.948579	0.866042	1.03898	0.257096																	Simple mode	136	-0.043	0.072	-0.183	0.097	0.958	0.833	1.102	0.550563
				Weighted mode	196	-0.0527898	0.0420774	-0.135261	0.0296818	0.948579	0.873488	1.03013	0.21113																	Weighted mode	136	-0.05	0.059	-0.166	0.066	0.952	0.847	1.069	0.403335
ukb-b-10912	Non-cancer illness code, self-reported: high cholesterol	MRC-IEU PIPELINE	Elsworth (2018)	MR Egger	202	0.0075595	0.0142732	-0.0204159	0.0355349	1.00759	0.979791	1.03617	0.596956	MR Egger	359.002	200	3.70113e-11	8.73272e-05	0.000286339	0.7607	0.00811423	0.000817852	TRUE	1.74863e-280		ukb-b-10912	Non-cancer illness code, self-reported: high cholesterol	MRC-IEU PIPELINE	Elsworth (2018)	MR Egger	140	0.049	0.026	-0.002	0.1	1.05	0.998	1.105	0.0595672	MR Egger	247.96	138	2.79e-08	0	0	0.237	0.0116	0.0006	TRUE
				Weighted median	202	0.0149985	0.0042232	0.00672098	0.0232759	1.01511	1.00674	1.02355	0.000383126																	Weighted median	140	0.02	0.007	0.006	0.034	1.02	1.006	1.034	0.00462896
				Inverse variance weighted	202	0.0117745	0.00355724	0.00480232	0.0187467	1.01184	1.00481	1.01892	0.000932913	Inverse variance weighted	359.169	201	4.80961e-11													Inverse variance weighted	140	0.019	0.006	0.008	0.03	1.019	1.008	1.031	0.000819526	Inverse variance weighted	250.494	139	2.11e-08
				Simple mode	202	0.0274283	0.0142093	-0.000422023	0.0552786	1.02781	0.999578	1.05683	0.054977																	Simple mode	140	0.007	0.02	-0.033	0.046	1.007	0.968	1.047	0.73689
				Weighted mode	202	0.0251438	0.0119749	0.00167298	0.0486147	1.02546	1.00167	1.04982	0.0370025																	Weighted mode	140	0.039	0.019	0.002	0.076	1.04	1.002	1.079	0.043087
				MR Egger	200	0.0109898	0.0139106	-0.016275	0.0382546	1.01105	0.983857	1.039	0.430456	MR Egger	335.708	198	3.49531e-09	2.29513e-05	0.000279312	0.934594	0.00803978	0.000769128	TRUE	1.54641e-284						MR Egger	137	0.053	0.025	0.005	0.101	1.054	1.005	1.106	0.0337271	MR Egger	217.208	135	9.26e-06	0	0	0.179	0.0114	0.0005	TRUE
				Weighted median	200	0.0150361	0.00441556	0.00638162	0.0236906	1.01515	1.0064	1.02397	0.000661018																	Weighted median	137	0.02	0.007	0.007	0.033	1.02	1.007	1.034	0.00260002
				Inverse variance weighted	200	0.0120965	0.00347236	0.00529065	0.0189023	1.01217	1.0053	1.01908	0.000494635	Inverse variance weighted	335.72	199	4.57724e-09													Inverse variance weighted	137	0.02	0.005	0.01	0.031	1.021	1.01	1.032	0.000212206	Inverse variance weighted	220.146	136	6.61e-06
				Simple mode	200	0.0279018	0.0148627	-0.00122901	0.0570326	1.02829	0.998772	1.05869	0.061939																	Simple mode	137	0.007	0.021	-0.034	0.047	1.007	0.967	1.048	0.742472
				Weighted mode	200	0.0257021	0.0127032	0.000803774	0.0506004	1.02604	1.0008	1.0519	0.0443826																	Weighted mode	137	0.04	0.019	0.003	0.076	1.04	1.003	1.079	0.0343037
ukb-d-30630_irnt	Apoliprotein A	NEALE LAB	Neale (2018)	MR Egger	202	0.000469546	0.0676646	-0.132153	0.133092	1.00047	0.876207	1.14236	0.99447	MR Egger	691.62	200	2.17457e-55	-0.000897608	0.00135764	0.509276	0.00811423	0.00228248	TRUE	3.84296e-100		ukb-d-30630_irnt	Apoliprotein A	MRC-IEU PIPELINE	Elsworth (2018)	MR Egger	141	0.003	0.119	-0.229	0.236	1.003	0.795	1.266	0.977546	MR Egger	452.225	139	8.21e-35	-0.001	0.002	0.524	0.0117	0.0015	TRUE
				Weighted median	202	-0.0340294	0.0168863	-0.0671265	-0.000932284	0.966543	0.935077	0.999068	0.0438827																	Weighted median	141	-0.04	0.026	-0.091	0.011	0.961	0.913	1.011	0.124153
				Inverse variance weighted	202	-0.042848	0.016883	-0.0759386	-0.00975744	0.958057	0.926873	0.99029	0.0111505	Inverse variance weighted	693.131	201	2.36554e-55													Inverse variance weighted	141	-0.071	0.026	-0.122	-0.019	0.932	0.885	0.981	0.00701303	Inverse variance weighted	453.55	140	9.38e-35
				Simple mode	202	-0.120099	0.0686224	-0.254599	0.014401	0.886833	0.775227	1.01451	0.0816198																	Simple mode	141	0.017	0.085	-0.15	0.185	1.018	0.861	1.203	0.838944
				Weighted mode	202	0.0584167	0.0576536	-0.0545844	0.171418	1.06016	0.946879	1.18699	0.312166																	Weighted mode	141	0.052	0.075	-0.095	0.199	1.054	0.91	1.221	0.486997
				MR Egger	191	-0.0503343	0.0580496	-0.164111	0.0634428	0.950911	0.848647	1.0655	0.386991	MR Egger	437.113	189	1.0521e-21	0.000224162	0.00116318	0.847389	0.00758592	0.00145139	TRUE	1.79803e-133						MR Egger	127	0.047	0.096	-0.141	0.235	1.048	0.868	1.265	0.627745	MR Egger	238.62	125	4.04e-09	-0.002	0.001	0.285	0.0104	0.0008	TRUE
				Weighted median	191	-0.0386821	0.0167358	-0.0714843	-0.00587981	0.962057	0.931011	0.994137	0.0208146																	Weighted median	127	-0.026	0.024	-0.074	0.021	0.974	0.929	1.022	0.278946
				Inverse variance weighted	191	-0.0394918	0.0142585	-0.0674384	-0.0115452	0.961278	0.934785	0.988521	0.00561066		441.231	190	1.86e-21													Inverse variance weighted	127	-0.054	0.021	-0.096	-0.012	0.948	0.909	0.988	0.0114202	Inverse variance weighted	240.825	126	3.28e-09
				Simple mode	191	-0.12266	0.0767981	-0.273184	0.0278645	0.884565	0.760953	1.02826	0.111889																	Simple mode	127	0.025	0.091	-0.154	0.204	1.025	0.857	1.226	0.787886
				Weighted mode	191	0.0667579	0.056444	-0.0438723	0.177388	1.06904	0.957076	1.19409	0.238395																	Weighted mode	127	0.055	0.078	-0.098	0.208	1.057	0.907	1.231	0.481518
ukb-d-30640_irnt	Apoliprotein B	NEALE LAB	Neale (2018)	MR Egger	202	0.0418792	0.0536942	-0.0633613	0.14712	1.04277	0.938604	1.15849	0.436337	MR Egger	414.643	200	4.1461e-17	-0.000534973	0.00107733	0.620037	0.00811423	0.00122046	TRUE	1.19131e-180		ukb-d-30640_irnt	Apoliprotein B	MRC-IEU PIPELINE	Elsworth (2018)	MR Egger	141	-0.059	0.107	-0.268	0.151	0.943	0.765	1.163	0.583575	MR Egger	349.224	139	4.46e-20	0.001	0.002	0.574	0.0117	0.001	TRUE
				Weighted median	202	0.0142624	0.0147695	-0.0146859	0.0432107	1.01436	0.985421	1.04416	0.334214																	Weighted median	141	0.007	0.024	-0.039	0.054	1.008	0.962	1.056	0.752831
				Inverse variance weighted	202	0.0160621	0.013392	-0.0101862	0.0423105	1.01619	0.989865	1.04322	0.23038	Inverse variance weighted	415.154	201	5.25076e-17													Inverse variance weighted	141	0	0.024	-0.046	0.046	1	0.955	1.047	0.999243	Inverse variance weighted	350.022	140	5.59e-20
				Simple mode	202	-0.00157694	0.0484217	-0.0964834	0.0933295	0.998424	0.908025	1.09782	0.974052																	Simple mode	141	0.009	0.073	-0.135	0.153	1.009	0.873	1.165	0.906814
				Weighted mode	202	-0.0226132	0.0442662	-0.109375	0.0641486	0.977641	0.896394	1.06625	0.610019																	Weighted mode	141	-0.018	0.076	-0.166	0.13	0.982	0.847	1.139	0.815233
				MR Egger	199	0.060884	0.0473045	-0.0318328	0.153601	1.06278	0.968668	1.16603	0.199582	MR Egger	315.902	197	1.53811e-07	-0.000828519	0.000949113	0.383758	0.00799167	0.00094014	TRUE	1.46175e-204						MR Egger	136	-0.003	0.083	-0.165	0.159	0.997	0.848	1.172	0.966934	MR Egger	196.558	134	0.000351	0	0.001	0.808	0.0113	0.0006	TRUE
				Weighted median	199	0.0158689	0.014313	-0.0121845	0.0439223	1.016	0.987889	1.0449	0.267555																	Weighted median	136	0.009	0.023	-0.037	0.055	1.009	0.964	1.057	0.695504
				Inverse variance weighted	199	0.0209158	0.0118834	-0.00237565	0.0442072	1.02114	0.997627	1.0452	0.0783932	Inverse variance weighted	317.124	198	1.54852e-07													Inverse variance weighted	136	0.016	0.018	-0.02	0.052	1.016	0.981	1.053	0.376635	Inverse variance weighted	196.645	135	0.000425
				Simple mode	199	-0.00303124	0.0495836	-0.100215	0.0941527	0.996973	0.904643	1.09873	0.951314																	Simple mode	136	0.003	0.075	-0.145	0.15	1.003	0.865	1.162	0.972865
				Weighted mode	199	-0.024034	0.0464915	-0.115157	0.0670893	0.976253	0.891226	1.06939	0.605765																	Weighted mode	136	-0.022	0.076	-0.17	0.126	0.978	0.843	1.134	0.771028
ukb-d-30790_irnt	Lipoprotein A	NEALE LAB	Neale (2018)	MR Egger	202	-0.000108415	0.0441481	-0.0866387	0.0864219	0.999892	0.917008	1.09027	0.998043	MR Egger	216.769	200	0.19788	0.000235718	0.00088579	0.790428	0.00811423	0.000795832	TRUE	7.11235e-190		ukb-d-30790_irnt	Lipoprotein A	MRC-IEU PIPELINE	Elsworth (2018)	MR Egger	141	0.033	0.079	-0.122	0.187	1.033	0.886	1.206	0.678028	MR Egger	146.164	139	0.322	0	0.001	0.773	0.0117	0.0005	TRUE
				Weighted median	202	0.0105309	0.0154012	-0.0196554	0.0407172	1.01059	0.980537	1.04156	0.494117																	Weighted median	141	-0.008	0.025	-0.057	0.041	0.992	0.945	1.042	0.757912
				Inverse variance weighted	202	0.0112672	0.0110055	-0.0103035	0.032838	1.01133	0.989749	1.03338	0.305938	Inverse variance weighted	216.846	201	0.210843													Inverse variance weighted	141	0.011	0.017	-0.023	0.045	1.011	0.977	1.046	0.54126	Inverse variance weighted	146.252	140	0.342
				Simple mode	202	0.0087016	0.0473431	-0.0840909	0.101494	1.00874	0.919348	1.10682	0.854357																	Simple mode	141	-0.103	0.065	-0.229	0.024	0.902	0.795	1.024	0.11384
				Weighted mode	202	0.0162146	0.0430495	-0.0681625	0.100592	1.01635	0.934109	1.10582	0.706832																	Weighted mode	141	-0.067	0.062	-0.188	0.054	0.935	0.828	1.056	0.280757
				MR Egger	na																									MR Egger	na
				Weighted median	na																									Weighted median	na
				Inverse variance weighted	na																									Inverse variance weighted	na
				Simple mode	na																									Simple mode	na
				Weighted mode	na																									Weighted mode	na
ukb-b-14395	Medication for cholesterol, blood pressure or diabetes: Blood pressure medication	MRC-IEU PIPELINE	Elsworth (2018)	MR Egger	202	0.00598577	0.0324899	-0.0576944	0.0696659	1.006	0.943938	1.07215	0.854016	MR Egger	486.413	200	6.97081e-26	0.000545337	0.000651832	0.403804	0.00811423	0.00251418	TRUE	1.03785e-64		ukb-b-14395	Medication for cholesterol, blood pressure or diabetes: Blood pressure medication	MRC-IEU PIPELINE	Elsworth (2018)	MR Egger	140	0.025	0.059	-0.092	0.141	1.025	0.913	1.151	0.677769	MR Egger	340.526	138	3.95e-19	0	0.001	0.87	0.0116	0.0017	TRUE
				Weighted median	202	0.0229644	0.00882972	0.00565816	0.0402707	1.02323	1.00567	1.04109	0.00930043																	Weighted median	140	0.014	0.013	-0.012	0.04	1.014	0.988	1.041	0.288761
				Inverse variance weighted	202	0.0323053	0.00811202	0.0164057	0.0482049	1.03283	1.01654	1.04939	6.82238e-05	Inverse variance weighted	488.115	201	6.58555e-26													Inverse variance weighted	140	0.034	0.013	0.009	0.06	1.035	1.009	1.062	0.00896862	Inverse variance weighted	340.592	139	6.12e-19
				Simple mode	202	0.0149469	0.0284573	-0.0408293	0.0707232	1.01506	0.959993	1.07328	0.599994																	Simple mode	140	0.02	0.037	-0.054	0.093	1.02	0.948	1.098	0.5963
				Weighted mode	202	0.00357489	0.0218511	-0.0392533	0.0464031	1.00358	0.961507	1.0475	0.870209																	Weighted mode	140	0.008	0.029	-0.049	0.066	1.008	0.952	1.068	0.775663
				MR Egger	190	0.0148368	0.0272036	-0.0384822	0.0681559	1.01495	0.962249	1.07053	0.586125	MR Egger	304.746	188	1.48342e-07	0.000178726	0.000545116	0.743376	0.00764257	0.00154795	TRUE	8.78651e-93						MR Egger	138	0.016	0.048	-0.079	0.111	1.016	0.924	1.117	0.744045	MR Egger	222.912	136	3.76e-06	0	0.001	0.867	0.0115	0.0011	TRUE
				Weighted median	190	0.0189384	0.00845656	0.00236355	0.0355133	1.01912	1.00237	1.03615	0.0251238																	Weighted median	138	0.013	0.013	-0.013	0.039	1.013	0.987	1.04	0.330673
				Inverse variance weighted	190	0.0234699	0.0068193	0.0101041	0.0368357	1.02375	1.01016	1.03752	0.000578105	Inverse variance weighted	304.92	189	1.84159e-07													Inverse variance weighted	138	0.024	0.011	0.003	0.045	1.024	1.003	1.046	0.0270983	Inverse variance weighted	222.958	137	4.83e-06
				Simple mode	190	0.0148239	0.0288297	-0.0416823	0.0713301	1.01493	0.959174	1.07394	0.60772																	Simple mode	138	0.019	0.038	-0.055	0.092	1.019	0.946	1.097	0.621807
				Weighted mode	190	0.00462176	0.0231334	-0.0407196	0.0499632	1.00463	0.960098	1.05123	0.841862																	Weighted mode	138	0.01	0.034	-0.056	0.076	1.01	0.945	1.079	0.770682
ukb-b-11740	Medication for cholesterol, blood pressure or diabetes: Cholesterol lowering medication	MRC-IEU PIPELINE	Elsworth (2018)	MR Egger	202	0.0307954	0.0279288	-0.0239451	0.0855359	1.03127	0.976339	1.0893	0.271509	MR Egger	375.129	200	8.59696e-13	2.41451e-06	0.000560322	0.996566	0.00811423	0.00196433	TRUE	2.64432e-84		ukb-b-11740	Medication for cholesterol, blood pressure or diabetes: Cholesterol lowering medication	MRC-IEU PIPELINE	Elsworth (2018)	MR Egger	140	0.037	0.047	-0.055	0.128	1.037	0.947	1.137	0.433907	MR Egger	220.352	138	1.05e-05	0	0.001	0.874	0.0116	0.0012	TRUE
				Weighted median	202	0.0256879	0.00824692	0.00952392	0.0418518	1.02602	1.00957	1.04274	0.00184041																	Weighted median	140	0.036	0.014	0.009	0.063	1.036	1.009	1.065	0.00983856
				Inverse variance weighted	202	0.030912	0.00696126	0.0172679	0.0445561	1.03139	1.01742	1.04556	8.97215e-06	Inverse variance weighted	375.129	201	1.18532e-12													Inverse variance weighted	140	0.044	0.01	0.024	0.064	1.045	1.024	1.066	2.05e-05	Inverse variance weighted	220.392	139	1.33e-05
				Simple mode	202	0.0306038	0.0254695	-0.0193163	0.080524	1.03108	0.980869	1.08385	0.230936																	Simple mode	140	0.041	0.036	-0.03	0.111	1.041	0.97	1.118	0.262842
				Weighted mode	202	0.0274753	0.0169413	-0.00572955	0.0606802	1.02786	0.994287	1.06256	0.106414																	Weighted mode	140	0.041	0.029	-0.016	0.097	1.041	0.984	1.102	0.161228
				MR Egger	197	0.0436377	0.0258523	-0.00703294	0.0943083	1.0446	0.992992	1.0989	0.0930181	MR Egger	305.675	195	6.82314e-07	-0.000206357	0.000517632	0.690583	0.00787305	0.00166014	TRUE	1.8071e-92						MR Egger	138	0.048	0.044	-0.038	0.134	1.049	0.963	1.143	0.276824	MR Egger	190.506	136	0.00142	0	0.001	0.917	0.0115	0.001	TRUE
				Weighted median	197	0.0261711	0.00815194	0.0101933	0.0421489	1.02652	1.01025	1.04305	0.00132546																	Weighted median	138	0.036	0.013	0.009	0.062	1.036	1.009	1.064	0.00805674
				Inverse variance weighted	197	0.0336609	0.00646952	0.0209806	0.0463411	1.03423	1.0212	1.04743	1.96104e-07	Inverse variance weighted	305.924	196	8.23048e-07													Inverse variance weighted	138	0.043	0.01	0.024	0.062	1.044	1.025	1.064	7.74e-06	Inverse variance weighted	190.522	137	0.00171
				Simple mode	197	0.0304501	0.0233748	-0.0153644	0.0762646	1.03092	0.984753	1.07925	0.194208																	Simple mode	138	0.041	0.034	-0.027	0.108	1.042	0.974	1.114	0.23886
				Weighted mode	197	0.0262979	0.0189116	-0.0107688	0.0633645	1.02665	0.989289	1.06542	0.165932																	Weighted mode	138	0.041	0.031	-0.02	0.101	1.042	0.98	1.106	0.189046
	Heart Failure	HERMES	Shah (2020)	MR Egger	202	0.296626	0.152549	-0.00236909	0.595621	1.34531	0.997634	1.81416	0.0532413	MR Egger	295.664	200	1.2576e-05	-0.000556652	0.00305027	0.855381	0.00811423	0.000407648	TRUE	0			Heart Failure	HERMES	Shah (2020)	MR Egger	140	0.578396	0.27901	0.0315361	1.12526	1.78318	1.03204	3.08101	0.0400297	MR Egger	213.843	138	3.7e-05	-0.00316649	0.00416219	0.448089	0.0116228	0.000286321	TRUE
				Weighted median	202	0.290044	0.0496836	0.192664	0.387424	1.33649	1.21248	1.47318	5.2889e-09																	Weighted median	140	0.285191	0.0745697	0.139034	0.431347	1.33002	1.14916	1.53933	0.000131045
				Inverse variance weighted	202	0.269654	0.0376871	0.195787	0.343521	1.30951	1.21627	1.4099	8.36278e-13	Inverse variance weighted	295.714	201	1.53262e-05													Inverse variance weighted	140	0.371402	0.0616895	0.25049	0.492313	1.44977	1.28466	1.6361	1.74e-09	Inverse variance weighted	214.74	139	3.95e-05
				Simple mode	202	0.302675	0.145284	0.0179176	0.587433	1.35347	1.01808	1.79936	0.0384861																	Simple mode	140	0.292937	0.206046	-0.110912	0.696787	1.34036	0.895017	2.00729	0.157351
				Weighted mode	202	0.294622	0.113538	0.0720867	0.517157	1.34262	1.07475	1.67725	0.0101589																	Weighted mode	140	0.282064	0.167703	-0.0466347	0.610762	1.32586	0.954436	1.84184	0.0948294
				MR Egger	201	0.338297	0.150752	0.042824	0.63377	1.40256	1.04375	1.8847	0.0259292	MR Egger	284.488	199	6.59459e-05	-0.00120533	0.00300853	0.689117	0.00803845	0.000401341	TRUE	0						MR Egger	136	0.68051	0.248789	0.192884	1.16814	1.97489	1.21274	3.21599	0.0070766	MR Egger	160.666	134	0.0579797	-0.00511301	0.00370047	0.169358	0.0112031	0.000222529	TRUE
				Weighted median	201	0.293473	0.0491013	0.197234	0.389711	1.34108	1.21803	1.47655	2.27447e-09																	Weighted median	136	0.285191	0.0783541	0.131617	0.438765	1.33002	1.14067	1.55079	0.000272885
				Inverse variance weighted	201	0.279781	0.0372508	0.20677	0.352793	1.32284	1.2297	1.42304	5.87892e-14	Inverse variance weighted	284.718	200	7.69078e-05													Inverse variance weighted	136	0.345372	0.0555439	0.236506	0.454238	1.41252	1.26681	1.57497	5.04e-10	Inverse variance weighted	162.955	135	0.0508991
				Simple mode	201	0.302609	0.137268	0.0335648	0.571654	1.35339	1.03413	1.77119	0.0286281																	Simple mode	136	0.292635	0.207292	-0.113656	0.698927	1.33995	0.892565	2.01159	0.160337
				Weighted mode	201	0.29455	0.122307	0.0548295	0.534271	1.34252	1.05636	1.7062	0.0169346																	Weighted mode	136	0.282585	0.162133	-0.0351962	0.600367	1.32656	0.965416	1.82279	0.0836248
	MRI-derived left ventricular end - systolic volume		Pirruccello (2020)	MR Egger	202	0.0613469	0.115624	-0.165275	0.287969	1.06327	0.84766	1.33372	0.596302	MR Egger	292.926	200	2e-05	-0.00103469	0.00231765	0.655761	0.00811423	0.00817709	FALSE	0.947621			MRI-derived left ventricular end - systolic volume		Pirruccello (2020)	MR Egger	140	0.269418	0.234123	-0.189463	0.7283	1.3092	0.827403	2.07156	0.251823	MR Egger	253.043	138	8.55e-09	-0.00424017	0.00349616	0.227276	0.011623	0.00718057	TRUE
				Weighted median	202	-0.0178587	0.0359032	-0.088229	0.0525116	0.9823	0.915551	1.05391	0.618899																	Weighted median	140	0.00814441	0.0599814	-0.109419	0.125708	1.00818	0.896355	1.13395	0.891993
				Inverse variance weighted	202	0.0113652	0.0288339	-0.0451492	0.0678796	1.01143	0.955855	1.07024	0.693463	Inverse variance weighted	293.218	201	2.33e-05													Inverse variance weighted	140	-0.00750563	0.0518335	-0.109099	0.0940881	0.992522	0.896641	1.09866	0.884867	Inverse variance weighted	255.74	139	6.2e-09
				Simple mode	202	-0.135785	0.127558	-0.385799	0.11423	0.873031	0.679907	1.12101	0.288384																	Simple mode	140	0.175718	0.177028	-0.171258	0.522693	1.1921	0.842604	1.68656	0.322632
				Weighted mode	202	-0.135785	0.11083	-0.353011	0.0814424	0.873031	0.702569	1.08485	0.221949																	Weighted mode	140	0.227267	0.159733	-0.0858102	0.540345	1.25517	0.917768	1.7166	0.157037
				MR Egger	na																									MR Egger	137	0.316012	0.195705	-0.0675698	0.699594	1.37165	0.934662	2.01293	0.108703	MR Egger	171.403	135	0.0186491	-0.00470531	0.00293165	0.11083	0.0114034	0.00488532	TRUE
				Weighted median	na																									Weighted median	137	0.0147503	0.0600185	-0.102886	0.132387	1.01486	0.90223	1.14155	0.805866
				Inverse variance weighted	na																									Inverse variance weighted	137	0.00976285	0.0437517	-0.0759905	0.0955162	1.00981	0.926825	1.10023	0.823425	Inverse variance weighted	174.674	136	0.0141502
				Simple mode	na																									Simple mode	137	0.204027	0.187596	-0.163662	0.571716	1.22633	0.849029	1.7713	0.278702
				Weighted mode	na																									Weighted mode	137	0.249324	0.167245	-0.078476	0.577125	1.28316	0.924524	1.78091	0.138337
	MRI-derived left ventricular end - disastolic volume		Pirruccello (2020)	MR Egger	202	0.0537212	0.10879	-0.159508	0.26695	1.05519	0.852563	1.30598	0.621986	MR Egger	275.925	200	0.000298713	-0.00124151	0.00218064	0.56977	0.00811423	0.00765703	TRUE	0.627273			MRI-derived left ventricular end - disastolic volume		Pirruccello (2020)	MR Egger	140	0.277442	0.219596	-0.152967	0.707851	1.31975	0.858158	2.02962	0.208569	MR Egger	236.883	138	3.35e-07	-0.00482461	0.00327924	0.143497	0.011623	0.00671794	TRUE
				Weighted median	202	-0.00944366	0.0358665	-0.0797421	0.0608548	0.990601	0.923354	1.06274	0.792319																	Weighted median	140	-0.033131	0.0556379	-0.142181	0.0759192	0.967412	0.867464	1.07888	0.551525
				Inverse variance weighted	202	-0.00625195	0.0271373	-0.059441	0.0469371	0.993768	0.942291	1.04806	0.817795	Inverse variance weighted	276.372	201	0.00033261													Inverse variance weighted	140	-0.0376514	0.0487384	-0.133179	0.0578759	0.963049	0.875309	1.05958	0.439807	Inverse variance weighted	240.599	139	1.97e-07
				Simple mode	202	-0.0373512	0.12053	-0.27359	0.198888	0.963338	0.760644	1.22005	0.756965																	Simple mode	140	-0.0846514	0.170267	-0.418375	0.249072	0.918833	0.658116	1.28283	0.619856
				Weighted mode	202	-0.0130224	0.103918	-0.216703	0.190658	0.987062	0.805169	1.21005	0.9004																	Weighted mode	140	-0.0379878	0.151913	-0.335737	0.259761	0.962725	0.714811	1.29662	0.802908
				MR Egger	198	-0.00220268	0.102179	-0.202473	0.198068	0.9978	0.816708	1.21905	0.982823	MR Egger	231.723	196	0.0410864	-0.0001884	0.00204424	0.926664	0.00794003	0.00640254	TRUE	0.0866535						MR Egger	136	0.253947	0.171303	-0.0818074	0.589701	1.2891	0.921449	1.80345	0.140571	MR Egger	137.711	134	0.395392	-0.00456877	0.00255846	0.0764012	0.0112764	0.00392919	TRUE
				Weighted median	198	-0.010702	0.0371262	-0.0834693	0.0620654	0.989355	0.919919	1.06403	0.773148																	Weighted median	136	-0.0378081	0.0557141	-0.147008	0.0713916	0.962898	0.863287	1.074	0.497386
				Inverse variance weighted	198	-0.011323	0.0253792	-0.0610663	0.0384202	0.988741	0.940761	1.03917	0.655487	Inverse variance weighted	231.733	197	0.0455577													Inverse variance weighted	136	-0.0442742	0.0384617	-0.119659	0.0311107	0.956692	0.887223	1.0316	0.249681	Inverse variance weighted	140.989	135	0.344711
				Simple mode	198	-0.0329247	0.115211	-0.258738	0.192889	0.967611	0.772025	1.21275	0.775349																	Simple mode	136	-0.0710416	0.167456	-0.399256	0.257173	0.931423	0.670819	1.29327	0.672067
				Weighted mode	198	-0.0116701	0.0966009	-0.201008	0.177668	0.988398	0.817906	1.19443	0.903966																	Weighted mode	136	-0.0339563	0.16228	-0.352025	0.284112	0.966614	0.703263	1.32858	0.834572
	MRI-derived left ventricular end - disastolic volume (BSA indexed)		Pirruccello (2020)	MR Egger	202	-0.0713164	0.125017	-0.316349	0.173716	0.931167	0.728805	1.18972	0.569009	MR Egger	253.668	200	0.00607488	8.33e-06	0.00250579	0.99735	0.00811423	0.0072826	TRUE	0.37134			MRI-derived left ventricular end - disastolic volume (BSA indexed)		Pirruccello (2020)	MR Egger	140	-0.131015	0.238353	-0.598186	0.336156	0.877205	0.549808	1.39956	0.583435	MR Egger	194.283	138	0.00113671	-0.000419303	0.0035592	0.906391	0.011623	0.00586212	TRUE
				Weighted median	202	-0.098696	0.0429451	-0.182868	-0.0145236	0.906018	0.832878	0.985581	0.0215511																	Weighted median	140	-0.1408	0.0649063	-0.268017	-0.0135838	0.868663	0.764895	0.986508	0.0300612
				Inverse variance weighted	202	-0.0709139	0.0311586	-0.131985	-0.00984303	0.931542	0.876354	0.990205	0.0228519	Inverse variance weighted	253.668	201	0.0069523													Inverse variance weighted	140	-0.1584	0.0524911	-0.261283	-0.055518	0.853508	0.770063	0.945995	0.00254731	Inverse variance weighted	194.303	139	0.00136726
				Simple mode	202	-0.218904	0.138276	-0.489924	0.0521171	0.803399	0.612673	1.0535	0.114972																	Simple mode	140	0.0091249	0.188992	-0.361299	0.379549	1.00917	0.696771	1.46162	0.961561
				Weighted mode	202	-0.212032	0.125605	-0.458218	0.0341532	0.808939	0.63241	1.03474	0.0929449																	Weighted mode	140	0.0574151	0.175369	-0.286308	0.401138	1.0591	0.751032	1.49352	0.74386
				MR Egger	201	-0.0706003	0.121683	-0.309098	0.167898	0.931834	0.734108	1.18282	0.562436	MR Egger	239.116	199	0.0272669	-0.000172264	0.00243951	0.943776	0.00806887	0.0068989	TRUE	0.202027						MR Egger	136	-0.0514359	0.201863	-0.447088	0.344217	0.949865	0.639487	1.41088	0.799264	MR Egger	123.066	134	0.740843	-0.00157342	0.00301734	0.602908	0.0113021	0.00379675	TRUE
				Weighted median	201	-0.0993387	0.0411962	-0.180083	-0.0185942	0.905436	0.835201	0.981578	0.0158932																	Weighted median	136	-0.14109	0.0684658	-0.275283	-0.00689676	0.868411	0.759358	0.993127	0.0393285
				Inverse variance weighted	201	-0.0789187	0.0304143	-0.138531	-0.0193066	0.924115	0.870636	0.980879	0.00946493	Inverse variance weighted	239.122	200	0.0304501													Inverse variance weighted	136	-0.154044	0.0450557	-0.242353	-0.0657346	0.857234	0.784779	0.936379	0.000628606	Inverse variance weighted	123.338	135	0.755017
				Simple mode	201	-0.21792	0.138098	-0.488591	0.0527513	0.80419	0.61349	1.05417	0.116143																	Simple mode	136	0.0306067	0.198079	-0.357629	0.418842	1.03108	0.699332	1.5202	0.877433
				Weighted mode	201	-0.211324	0.113127	-0.433052	0.0104036	0.809511	0.648526	1.01046	0.0632197																	Weighted mode	136	0.0764758	0.181658	-0.279574	0.432525	1.07948	0.756106	1.54114	0.674434
	MRI-derived left ventricular end - systolic volume (BSA indexed)		Pirruccello (2020)	MR Egger	202	-0.0210826	0.126317	-0.268663	0.226498	0.979138	0.764401	1.2542	0.867615	MR Egger	273.129	200	0.000451171	-7.83e-05	0.00253188	0.975357	0.00811423	0.00769476	TRUE	0.656342			MRI-derived left ventricular end - systolic volume (BSA indexed)		Pirruccello (2020)	MR Egger	140	0.00866707	0.241944	-0.465544	0.482878	1.0087	0.627794	1.62073	0.971476	MR Egger	211.109	138	6.18e-05	-0.0013244	0.00361283	0.714492	0.0116228	0.00609909	TRUE
				Weighted median	202	-0.0566895	0.0418438	-0.138703	0.0253245	0.944887	0.870486	1.02565	0.175486																	Weighted median	140	-0.0512471	0.0654483	-0.179526	0.0770315	0.950044	0.835666	1.08008	0.433617
				Inverse variance weighted	202	-0.0248655	0.0314833	-0.0865728	0.0368417	0.975441	0.917069	1.03753	0.429644	Inverse variance weighted	273.131	201	0.000534042													Inverse variance weighted	140	-0.0778323	0.0533037	-0.182308	0.026643	0.92512	0.833345	1.027	0.144244	Inverse variance weighted	211.315	139	7.46e-05
				Simple mode	202	-0.149427	0.15104	-0.445465	0.146612	0.861202	0.640527	1.1579	0.323697																	Simple mode	140	0.0838659	0.198014	-0.304242	0.471974	1.08748	0.737682	1.60316	0.67256
				Weighted mode	202	-0.156403	0.130599	-0.412377	0.0995715	0.855215	0.662075	1.1047	0.232491																	Weighted mode	140	0.190874	0.185146	-0.172013	0.553762	1.21031	0.841968	1.73978	0.304361
				MR Egger	201	-0.0262142	0.124605	-0.27044	0.218011	0.974126	0.763044	1.2436	0.833587	MR Egger	264.381	199	0.00131873	-0.000104558	0.00249727	0.966645	0.0080634	0.00745962	TRUE	0.518067						MR Egger	138	0.0987671	0.20725	-0.307442	0.504977	1.10381	0.735325	1.65695	0.63444	MR Egger	151.705	136	0.169038	-0.00268694	0.00310064	0.387701	0.0114697	0.00443495	TRUE
				Weighted median	201	-0.0578544	0.0403843	-0.137008	0.0212989	0.943787	0.871964	1.02153	0.151973																	Weighted median	138	-0.0502596	0.0652068	-0.178065	0.0775456	0.950982	0.836888	1.08063	0.440841
				Inverse variance weighted	201	-0.0312648	0.0311518	-0.0923224	0.0297928	0.969219	0.911811	1.03024	0.315559	Inverse variance weighted	264.383	200	0.00154107													Inverse variance weighted	138	-0.0763552	0.0459357	-0.166389	0.0136788	0.926487	0.846717	1.01377	0.0964688	Inverse variance weighted	152.543	137	0.17218
				Simple mode	201	-0.149585	0.140551	-0.425064	0.125894	0.861065	0.653728	1.13416	0.288486																	Simple mode	138	0.083211	0.190186	-0.289553	0.455975	1.08677	0.748598	1.57771	0.66242
				Weighted mode	201	-0.15654	0.131344	-0.413975	0.100895	0.855097	0.661018	1.10616	0.23474																	Weighted mode	138	0.190889	0.185545	-0.172778	0.554557	1.21033	0.841324	1.74117	0.305384
	MRI-derived left ventricular ejection fraction		Pirruccello (2020)	MR Egger	202	-0.0357726	0.127038	-0.284767	0.213222	0.96486	0.752189	1.23766	0.77855	MR Egger	272.857	200	0.000469408	0.0001	0.00254639	0.968725	0.00811423	0.00756587	TRUE	0.559169			MRI-derived left ventricular ejection fraction		Pirruccello (2020)	MR Egger	140	-0.133785	0.250827	-0.625405	0.357836	0.874778	0.535045	1.43023	0.594632	MR Egger	224.126	138	4.93e-06	0.00157682	0.0037455	0.674417	0.0116228	0.00618456	TRUE
				Weighted median	202	-0.0497532	0.0404559	-0.129047	0.0295402	0.951464	0.878933	1.02998	0.218766																	Weighted median	140	-0.0501769	0.0671773	-0.181844	0.0814907	0.951061	0.833731	1.0849	0.455105
				Inverse variance weighted	202	-0.0309437	0.0316652	-0.0930074	0.0311201	0.96953	0.911187	1.03161	0.328463	Inverse variance weighted	272.859	201	0.000555308													Inverse variance weighted	140	-0.0308007	0.0552767	-0.139143	0.0775416	0.969669	0.870104	1.08063	0.577384	Inverse variance weighted	224.414	139	6e-06
				Simple mode	202	-0.0388944	0.139136	-0.311601	0.233812	0.961852	0.732274	1.26341	0.780116																	Simple mode	140	-0.0146209	0.190655	-0.388305	0.359063	0.985485	0.678206	1.43199	0.938982
				Weighted mode	202	-0.0186953	0.111614	-0.23746	0.200069	0.981478	0.788629	1.22149	0.867146																	Weighted mode	140	-0.0404056	0.158524	-0.351112	0.270301	0.9604	0.703905	1.31036	0.799187
								0	0
				MR Egger	197	0.0313669	0.116216	-0.196416	0.25915	1.03186	0.82167	1.29583	0.787521	MR Egger	219.466	195	0.11048	-0.00166179	0.00233601	0.477698	0.00794061	0.00610728	TRUE	0.0388825						MR Egger	136	-0.209205	0.2135	-0.627665	0.209255	0.811229	0.533837	1.23276	0.328909	MR Egger	156.169	134	0.0923888	0.00248781	0.00319679	0.43781	0.0113397	0.00429926	TRUE
				Weighted median	197	-0.050684	0.0434854	-0.135915	0.0345474	0.950579	0.872917	1.03515	0.243801																	Weighted median	136	-0.0626562	0.0670751	-0.194123	0.0688109	0.939266	0.823556	1.07123	0.350241
				Inverse variance weighted	197	-0.0486643	0.0291118	-0.105723	0.00839478	0.952501	0.899673	1.00843	0.094596	Inverse variance weighted	220.035	196	0.114882													Inverse variance weighted	136	-0.0472315	0.0474992	-0.14033	0.0458668	0.953867	0.869072	1.04693	0.320045	Inverse variance weighted	156.875	135	0.0958545
				Simple mode	197	-0.0371054	0.136993	-0.305612	0.231401	0.963575	0.736673	1.26036	0.786786																	Simple mode	136	-0.000851864	0.204299	-0.401277	0.399573	0.999148	0.669465	1.49119	0.996679
				Weighted mode	197	-0.0180221	0.114161	-0.241777	0.205733	0.982139	0.785231	1.22843	0.874725																	Weighted mode	136	-0.0322507	0.191907	-0.408389	0.343888	0.968264	0.66472	1.41042	0.866793
	MRI-derived stroke volume (BSA indexed)			MR Egger	202	-0.0998246	0.126179	-0.347136	0.147487	0.904996	0.706709	1.15892	0.429804	MR Egger	241.772	200	0.0232146	0.000128404	0.00252904	0.959558	0.00811423	0.00705755	TRUE	0.252446			MRI-derived stroke volume (BSA indexed)			MR Egger	140	-0.293543	0.249647	-0.782851	0.195765	0.745617	0.457101	1.21624	0.241686	MR Egger	199.421	138	0.000488969	0.00155668	0.00372779	0.676896	0.0116228	0.00609617	TRUE
				Weighted median	202	-0.106955	0.0448937	-0.194947	-0.0189634	0.898566	0.822878	0.981215	0.0171999																	Weighted median	140	-0.185862	0.0696884	-0.322452	-0.049273	0.830388	0.724371	0.951921	0.0076521
				Inverse variance weighted	202	-0.0936214	0.031448	-0.15526	-0.0319833	0.910627	0.856193	0.968523	0.00291064	Inverse variance weighted	241.775	201	0.0259984													Inverse variance weighted	140	-0.191871	0.0550112	-0.299693	-0.0840494	0.825413	0.741045	0.919386	0.000486902	Inverse variance weighted	199.673	139	0.000572651
				Simple mode	202	-0.217061	0.123114	-0.458365	0.0242438	0.804881	0.632317	1.02454	0.0794067																	Simple mode	140	-0.272993	0.172936	-0.611948	0.065962	0.761098	0.542294	1.06819	0.116706
				Weighted mode	202	-0.151182	0.10798	-0.362824	0.0604599	0.859691	0.695709	1.06232	0.163029																	Weighted mode	140	-0.154814	0.16841	-0.484898	0.17527	0.856575	0.61576	1.19157	0.359549
				MR Egger	198	-0.0762801	0.115582	-0.30282	0.15026	0.926557	0.738732	1.16214	0.51005	MR Egger	191.566	196	0.576094	-0.00012448	0.00231555	0.957182	0.00794028	0.00555964	TRUE	0.00614324						MR Egger	137	-0.264737	0.217385	-0.690811	0.161336	0.767408	0.501169	1.17508	0.225413	MR Egger	147.4	135	0.219766	0.00133197	0.00324378	0.681999	0.0113684	0.00452207	TRUE
				Weighted median	198	-0.106535	0.0433465	-0.191494	-0.0215761	0.898943	0.825724	0.978655	0.0139807																	Weighted median	137	-0.1817	0.0711825	-0.321218	-0.0421828	0.833851	0.725265	0.958695	0.0106922
				Inverse variance weighted	198	-0.082295	0.0289877	-0.139111	-0.0254791	0.921	0.870132	0.974843	0.00452607	Inverse variance weighted	191.569	197	0.5958													Inverse variance weighted	137	-0.177727	0.0483865	-0.272565	-0.0828895	0.837171	0.761424	0.920453	0.000239652	Inverse variance weighted	147.584	136	0.234674
				Simple mode	198	-0.228652	0.124562	-0.472793	0.0154892	0.795606	0.623259	1.01561	0.0679169																	Simple mode	137	-0.274871	0.189328	-0.645954	0.0962114	0.75967	0.524162	1.10099	0.148853
				Weighted mode	198	-0.164355	0.109957	-0.37987	0.0511599	0.848441	0.683951	1.05249	0.136586																	Weighted mode	137	-0.154426	0.1683	-0.484295	0.175443	0.856907	0.616131	1.19177	0.360472
	MRI-derived stroke volume		Pirruccello (2020)	MR Egger	202	0.0525514	0.10998	-0.163009	0.268112	1.05396	0.849583	1.30749	0.633295	MR Egger	246.694	200	0.0136544	0.000128404	0.00252904	0.959558	0.00811423	0.00690847	TRUE	0.189347			MRI-derived stroke volume		Pirruccello (2020)	MR Egger	140	0.200314	0.218159	-0.227277	0.627905	1.22179	0.7967	1.87368	0.360115	MR Egger	204.554	138	0.000202092	-0.00396609	0.0032577	0.225511	0.0116228	0.00585693	TRUE
				Weighted median	202	-0.0323161	0.0378177	-0.106439	0.0418066	0.9682	0.89903	1.04269	0.392815																	Weighted median	140	-0.0814778	0.0603724	-0.199808	0.0368521	0.921753	0.818888	1.03754	0.177149
				Inverse variance weighted	202	-0.0206735	0.0274442	-0.074464	0.0331171	0.979539	0.928241	1.03367	0.451275	Inverse variance weighted	247.277	201	0.0144747													Inverse variance weighted	140	-0.0587139	0.0483047	-0.153391	0.0359632	0.942977	0.857794	1.03662	0.224179	Inverse variance weighted	206.751	139	0.000169891
				Simple mode	202	-0.166379	0.112578	-0.387032	0.0542742	0.846725	0.67907	1.05577	0.141001																	Simple mode	140	-0.11869	0.165628	-0.443321	0.205942	0.888083	0.641901	1.22868	0.474822
				Weighted mode	202	-0.0496231	0.100223	-0.24606	0.146814	0.951588	0.781875	1.15814	0.621051																	Weighted mode	140	-0.0973873	0.143127	-0.377916	0.183142	0.907205	0.685288	1.20098	0.497367
				MR Egger	200	0.00381053	0.106547	-0.205022	0.212643	1.00382	0.81463	1.23694	0.971507	MR Egger	224.304	198	0.0967009	-0.00012448	0.00231555	0.957182	0.00799713	0.0062855	TRUE	0.0558767						MR Egger	137	0.131886	0.180092	-0.221095	0.484867	1.14098	0.801641	1.62396	0.465239	MR Egger	129.797	135	0.610298	-0.00290487	0.00268513	0.281253	0.0113427	0.00373454	TRUE
				Weighted median	200	-0.0385011	0.038235	-0.113442	0.0364395	0.962231	0.892756	1.03711	0.313954																	Weighted median	137	-0.0889773	0.0595894	-0.205772	0.0278179	0.914866	0.814018	1.02821	0.135392
				Inverse variance weighted	200	-0.0350231	0.0264734	-0.086911	0.0168648	0.965583	0.916759	1.01701	0.185851	Inverse variance weighted	224.464	199	0.104057													Inverse variance weighted	137	-0.0580471	0.0401251	-0.136692	0.020598	0.943605	0.872239	1.02081	0.147994	Inverse variance weighted	130.967	136	0.605819
				Simple mode	200	-0.171857	0.122813	-0.41257	0.0688568	0.8421	0.661947	1.07128	0.163269																	Simple mode	137	-0.115733	0.163603	-0.436396	0.20493	0.890713	0.646362	1.22744	0.480529
				Weighted mode	200	-0.0495949	0.0952856	-0.236355	0.137165	0.951615	0.789501	1.14702	0.603303																	Weighted mode	137	-0.095034	0.144432	-0.378121	0.188053	0.909342	0.685147	1.2069	0.511661
Abbreviations:
beta	MVMR effect size
se	standard error of effect size
lCI	lower bound of 95% two-sided confidence interval for effect size estimate
uCI	upper bound of 95% two-sided confidence interval for effect size estimate
OR	odds ratio equal to EXP(beta)
ORlCI	lower bound of 95% two-sided confidence interval for odds ratio
ORuCI	upper bound of 95% two-sided confidence interval for odds ratio
Het Stat	heterogenity test statistics
Het p-value	heterogenity test p-value
[truncated: 1 more columns]
