# Supplementary material for: Evaluating the relationship between alcohol consumption, tobacco use, and cardiovascular disease: A multivariable Mendelian randomization study
Source: PLoS Med. 2020 Dec 4;17(12):e1003410. doi: 10.1371/journal.pmed.1003410 (PMC7717538; doi:10.1371/journal.pmed.1003410)
Supplement: S5 Table — (XLSX) [file pmed.1003410.s007.xlsx]

## Sheet: S5 Table
S5 Table. Multivariable MR results of primary and secondary alcohol consumption and smoking exposures
DRINKS PER WEEK AND SMOKING INITIATION (GSCAN 2019)																													DRINKS PER WEEK AND EVER SMOKER STATUS (SSGAC 2018)
																	OUTLIER CORRECTED																													OUTLIER CORRECTED
ID OUTCOME	OUTCOME	OUTCOME CONSORTIUM	AUTHOR (DATE)	METHODS	EXPOSURES	N SNPs	beta	se	lCI	uCI	OR	ORlCI	ORuCI	p-value	Het Stat	Het p-value	N SNPs	beta	se	lCI	uCI	OR	ORlCI	ORuCI	p-value	Het Stat	Het p-value		ID OUTCOME	OUTCOME	OUTCOME CONSORTIUM	AUTHOR (DATE)	METHODS	EXPOSURES	N SNPs	beta	se	lCI	uCI	OR	ORlCI	ORuCI	p-value	Het Stat	Het p-value	N SNPs	beta	se	lCI
ebi-a-GCST006906	Stroke	ISGC	Malik (2018)	MV IVW	DPW	117	0.127127	0.105155	-0.0789766	0.33323	1.13556	0.924062	1.39547	0.226682	143.006	0.0393602	NA												ebi-a-GCST006906	Stroke	ISGC	Malik (2018)	MV IVW	DPW	176	-0.027	0.09	-0.204	0.15	0.974	0.816	1.162	0.768	275.745	1.4e-06	173	0.008	0.081	-0.151
					SI	117	0.33595	0.111875	0.116676	0.555224	1.39927	1.12376	1.74233	0.00267402																				ES	176	0.219	0.079	0.063	0.374	1.245	1.066	1.454	0.00577			173	0.177	0.071	0.038
				MV MR Egger	DPW	117	-0.00317777	0.125593	-0.249339	0.242984	0.996827	0.779315	1.27505	0.979814	138.825	0.0569002																	MV MR Egger	DPW	176	0.05	0.11	-0.165	0.265	1.051	0.848	1.303	0.648	273.35	1.74e-06	173	0.11	0.098	-0.082
					SI	117	0.21108	0.129607	-0.0429491	0.465109	1.23501	0.95796	1.59219	0.103394																				ES	176	0.283	0.095	0.097	0.468	1.327	1.102	1.597	0.00281			173	0.261	0.084	0.096
					Intercept	117	0.00295412	0.00159426	-0.000170621	0.00607886	1.00296	0.999829	1.0061	0.0638856																				Intercept	176	-0.002	0.002	-0.005	0.001	0.998	0.995	1.001	0.218			173	-0.003	0.001	-0.005
ebi-a-GCST006907	Ischemic stroke (large artery atherosclerosis)	ISGC	Malik (2018)	MV IVW	DPW	117	0.32421	0.25023	-0.166241	0.814661	1.38294	0.846842	2.25841	0.195097	97.734	0.876259	NA												ebi-a-GCST006907	Ischemic stroke (large artery atherosclerosis)	ISGC	Malik (2018)	MV IVW	DPW	177	-0.026	0.202	-0.422	0.37	0.974	0.656	1.447	0.897	195.151	0.141491
					SI	117	0.874262	0.270047	0.344971	1.40355	2.39711	1.41195	4.06964	0.00120603																				ES	177	0.491	0.179	0.14	0.843	1.635	1.15	2.324	0.00617
				MV MR Egger	DPW	117	0.207119	0.300702	-0.382257	0.796496	1.23013	0.68232	2.21776	0.490958	97.241	0.869652																	MV MR Egger	DPW	177	0.075	0.245	-0.404	0.554	1.078	0.667	1.741	0.759	194.55	0.13645
					SI	117	0.760635	0.31482	0.143588	1.37768	2.13963	1.15441	3.9657	0.0156879																				ES	177	0.579	0.216	0.156	1.002	1.784	1.169	2.723	0.00729
					Intercept	117	0.00271084	0.00386062	-0.00485598	0.0102777	1.00271	0.995156	1.01033	0.482569																				Intercept	177	-0.003	0.004	-0.009	0.004	0.997	0.991	1.004	0.464
ebi-a-GCST006908	Ischemic stroke	ISGC	Malik (2018)	MV IVW	DPW	117	0.142472	0.106151	-0.065584	0.350527	1.15312	0.93652	1.41982	0.179543	123.076	0.286279	NA												ebi-a-GCST006908	Ischemic stroke	ISGC	Malik (2018)	MV IVW	DPW	176	-0.028	0.097	-0.218	0.162	0.972	0.804	1.176	0.773	266.659	7.76e-06	174	0.009	0.087	-0.161
					SI	117	0.277496	0.113157	0.0557077	0.499284	1.31982	1.05729	1.64754	0.0141945																				ES	176	0.196	0.085	0.03	0.362	1.217	1.031	1.437	0.0204			174	0.158	0.076	0.009
				MV MR Egger	DPW	117	0.0117254	0.126451	-0.236118	0.259569	1.01179	0.789688	1.29637	0.92612	119.462	0.344531																	MV MR Egger	DPW	176	0.024	0.117	-0.206	0.254	1.024	0.814	1.289	0.838	265.708	7.37e-06	174	0.082	0.105	-0.124
					SI	117	0.153416	0.130391	-0.102149	0.408982	1.16581	0.902895	1.50528	0.239359																				ES	176	0.24	0.101	0.041	0.439	1.272	1.042	1.551	0.0179			174	0.219	0.09	0.041
					Intercept	117	0.00297532	0.00160215	-0.00016488	0.00611553	1.00298	0.999835	1.00613	0.0632986																				Intercept	176	-0.001	0.002	-0.005	0.002	0.999	0.995	1.002	0.431			174	-0.002	0.001	-0.005
ebi-a-GCST006909	Ischemic stroke (small-vessel)	ISGC	Malik (2018)	MV IVW	DPW	117	-0.149036	0.275472	-0.688961	0.390889	0.861538	0.502097	1.47829	0.588493	156.771	0.00586345	116	-0.232746	0.266367	-0.754826	0.289333	0.792354	0.470093	1.33554	0.382237	143.898	0.0305586		ebi-a-GCST006909	Ischemic stroke (small-vessel)	ISGC	Malik (2018)	MV IVW	DPW	177	-0.283	0.206	-0.686	0.12	0.754	0.504	1.128	0.169	229.996	0.00333418	176	-0.262	0.201	-0.657
					SI	117	0.346448	0.293696	-0.229197	0.922092	1.41404	0.795172	2.51455	0.238155			116	0.349522	0.282612	-0.204397	0.903442	1.41839	0.815139	2.46808	0.216177									ES	177	0.249	0.181	-0.107	0.604	1.282	0.899	1.83	0.17			176	0.198	0.178	-0.152
				MV MR Egger	DPW	117	-0.422493	0.331392	-1.07202	0.227035	0.655411	0.342316	1.25487	0.202343	153.862	0.0076349	116	-0.474297	0.319743	-1.10099	0.1524	0.622322	0.33254	1.16463	0.137977	141.598	0.0354948						MV MR Egger	DPW	177	-0.189	0.251	-0.681	0.302	0.827	0.506	1.353	0.45	229.432	0.00308157	176	-0.14	0.246	-0.621
					SI	117	0.0932704	0.339316	-0.57179	0.75833	1.09776	0.564514	2.13471	0.78341			116	0.124064	0.327098	-0.517048	0.765177	1.13209	0.596278	2.14937	0.704474									ES	177	0.327	0.218	-0.1	0.754	1.387	0.905	2.125	0.133			176	0.299	0.213	-0.119
					Intercept	117	0.00613859	0.00418107	-0.0020563	0.0143335	1.00616	0.997946	1.01444	0.142053			116	0.00546482	0.00403444	-0.00244269	0.0133723	1.00548	0.99756	1.01346	0.175564									Intercept	177	-0.002	0.004	-0.009	0.005	0.998	0.991	1.005	0.513			176	-0.003	0.003	-0.01
ebi-a-GCST006910	Ischemic stroke (cardioembolic)	ISGC	Malik (2018)	MV IVW	DPW	117	-0.0164939	0.207997	-0.424168	0.39118	0.983641	0.654314	1.47873	0.936795	125.781	0.231641	NA												ebi-a-GCST006910	Ischemic stroke (cardioembolic)	ISGC	Malik (2018)	MV IVW	DPW	176	0.058	0.166	-0.268	0.383	1.059	0.765	1.466	0.729	209.379	0.0346438	175	0.007	0.163	-0.313
					SI	117	0.322233	0.218822	-0.106658	0.751124	1.38021	0.898833	2.11938	0.140864																				ES	176	0.06	0.145	-0.223	0.344	1.062	0.8	1.41	0.677			175	0.072	0.142	-0.205
				MV MR Egger	DPW	117	0.0547421	0.252181	-0.439533	0.549017	1.05627	0.644337	1.73155	0.82815	125.502	0.217293																	MV MR Egger	DPW	176	0.215	0.201	-0.18	0.61	1.24	0.836	1.84	0.285	207.118	0.0391065	175	0.167	0.198	-0.22
					SI	117	0.387638	0.255143	-0.112442	0.887718	1.4735	0.893649	2.42958	0.128688																				ES	176	0.191	0.173	-0.148	0.53	1.211	0.863	1.699	0.269			175	0.205	0.169	-0.126
					Intercept	117	-0.0015834	0.00314734	-0.00775218	0.00458539	0.998418	0.992278	1.0046	0.614901																				Intercept	176	-0.004	0.003	-0.009	0.002	0.996	0.991	1.002	0.169			175	-0.004	0.003	-0.009
ieu-a-798	Myocardial infarction	NA	Nikpay (2015)	MV IVW	DPW	117	0.0763197	0.105361	-0.130188	0.282828	1.07931	0.87793	1.32688	0.468843	173.551	0.000346175	116	0.109413	0.100001	-0.0865882	0.305414	1.11562	0.917055	1.35719	0.273901	153.821	0.00768258		ieu-a-798	Myocardial infarction	NA	Nikpay (2015)	MV IVW	DPW	176	0.133	0.104	-0.071	0.337	1.143	0.932	1.401	0.2	415.725	7.95e-22	173	0.078	0.078	-0.075
					SI	117	0.615644	0.135837	0.349404	0.881884	1.85085	1.41822	2.41545	5.8361e-06			116	0.610673	0.128448	0.358914	0.862432	1.84167	1.43177	2.36891	1.99204e-06									ES	176	0.352	0.107	0.142	0.561	1.421	1.152	1.753	0.00103			173	0.336	0.081	0.177
				MV MR Egger	DPW	117	0.0972134	0.120962	-0.139872	0.334298	1.1021	0.86947	1.39696	0.421587	173.359	0.000285997	116	0.112374	0.114513	-0.112072	0.33682	1.11893	0.89398	1.40049	0.326436	153.817	0.00644839						MV MR Egger	DPW	176	0.139	0.121	-0.097	0.376	1.149	0.907	1.456	0.248	415.703	5.13e-22	173	0.125	0.09	-0.053
					SI	117	0.647169	0.162596	0.328482	0.965856	1.91013	1.38886	2.62704	6.88468e-05			116	0.615206	0.154065	0.31324	0.917173	1.85004	1.36785	2.50221	6.51952e-05									ES	176	0.359	0.132	0.099	0.618	1.432	1.105	1.856	0.0067			173	0.395	0.099	0.2
					Intercept	117	-0.000675891	0.00189893	-0.00439779	0.00304601	0.999324	0.995612	1.00305	0.721891			116	-9.7066e-05	0.00180308	-0.0036311	0.00343697	0.999903	0.996375	1.00344	0.957068									Intercept	176	0	0.002	-0.004	0.004	1	0.996	1.004	0.923			173	-0.002	0.002	-0.005
ieu-a-7	Coronary heart disease	NA	Nikpay (2015)	MV IVW	DPW	117	0.101488	0.0963933	-0.0874426	0.290419	1.10682	0.916271	1.33699	0.292407	179.275	0.000117704	116	0.109413	0.100001	-0.0865882	0.305414	1.11562	0.917055	1.35719	0.273901	153.821	0.00768258		ieu-a-7	Coronary heart disease	NA	Nikpay (2015)		DPW	176	0.133	0.104	-0.071	0.337	1.143	0.932	1.401	0.2	415.725	7.95e-22	173	0.085	0.067	-0.047
					SI	117	0.502817	0.124849	0.258113	0.747521	1.65337	1.29448	2.11176	5.63974e-05			116	0.610673	0.128448	0.358914	0.862432	1.84167	1.43177	2.36891	1.99204e-06									ES	176	0.352	0.107	0.142	0.561	1.421	1.152	1.753	0.00103			173	0.284	0.07	0.146
				MV MR Egger	DPW	117	0.135976	0.110415	-0.0804371	0.352388	1.14565	0.922713	1.42246	0.218136	178.622	0.000104976	116	0.112374	0.114513	-0.112072	0.33682	1.11893	0.89398	1.40049	0.326436	153.817	0.00644839						MV MR Egger	DPW	176	0.139	0.121	-0.097	0.376	1.149	0.907	1.456	0.248	415.703	5.13e-22	173	0.152	0.077	0
					SI	117	0.555458	0.149373	0.262686	0.848229	1.74274	1.30042	2.33551	0.000200336			116	0.615206	0.154065	0.31324	0.917173	1.85004	1.36785	2.50221	6.51952e-05									ES	176	0.359	0.132	0.099	0.618	1.432	1.105	1.856	0.0067			173	0.37	0.086	0.202
					Intercept	117	-0.00112501	0.0017422	-0.00453973	0.00228971	0.998876	0.995471	1.00229	0.518449			116	-9.7066e-05	0.00180308	-0.0036311	0.00343697	0.999903	0.996375	1.00344	0.957068									Intercept	176	0	0.002	-0.004	0.004	1	0.996	1.004	0.923			173	-0.002	0.001	-0.005
ieu-a-299	HDL cholesterol	GLGC	Willer (2013)	MV IVW	DPW	60	0.647674	0.145531	0.362433	0.932916	1.91109	1.43682	2.54191	8.57069e-06	191.476	3.59299e-16	57	0.326139	0.113857	0.10298	0.549298	1.38561	1.10847	1.73204	0.00417712	88.2727	0.00294436		ieu-a-299	HDL cholesterol	GLGC	Willer (2013)	MV IVW	DPW	113	0.437	0.079	0.282	0.592	1.548	1.326	1.808	3.44e-08	268.829	4.12e-15	108	0.183	0.06	0.065
					SI	60	-0.382177	0.132751	-0.64237	-0.121985	0.682374	0.526044	0.885162	0.00399066			57	-0.366725	0.0954015	-0.553712	-0.179738	0.693	0.574812	0.835489	0.000121036									ES	113	-0.244	0.059	-0.36	-0.128	0.784	0.698	0.88	3.82e-05			108	-0.162	0.042	-0.244
				MV MR Egger	DPW	60	1.06996	0.180123	0.716919	1.423	2.91526	2.04811	4.14956	2.84735e-09	157.837	2.09747e-11	57	0.557506	0.15177	0.260036	0.854975	1.74631	1.29698	2.35132	0.000239385	80.9317	0.0102724						MV MR Egger	DPW	113	0.564	0.102	0.363	0.764	1.757	1.437	2.148	3.82e-08	260.189	3.44e-14	108	0.206	0.08	0.05
					SI	60	-0.209434	0.131294	-0.466771	0.0479022	0.811043	0.627024	1.04907	0.110678			57	-0.268514	0.102315	-0.46905	-0.0679774	0.764515	0.625596	0.934282	0.00868026									ES	113	-0.174	0.069	-0.309	-0.039	0.84	0.734	0.962	0.0115			108	-0.151	0.049	-0.246
					Intercept	60	-0.00624185	0.00179086	-0.00975193	-0.00273177	0.993778	0.990295	0.997272	0.000491409			57	-0.00321049	0.00145063	-0.00605372	-0.000367261	0.996795	0.993965	0.999633	0.0268857									Intercept	113	-0.002	0.001	-0.005	0	0.998	0.995	1	0.056			108	0	0.001	-0.002
ieu-a-300	LDL cholesterol	GLGC	Willer (2013)	MV IVW	DPW	60	-0.186492	0.134705	-0.450513	0.0775289	0.829865	0.637301	1.08061	0.16622	142.423	4.69247e-09	57	0.0391896	0.114911	-0.186035	0.264414	1.03997	0.830244	1.30267	0.733071	60.3863	0.287462		ieu-a-300	LDL cholesterol	GLGC	Willer (2013)	MV IVW	DPW	113	-0.031	0.08	-0.187	0.125	0.969	0.829	1.133	0.696	234.71	7.15e-11	110	0.117	0.08	-0.041
					SI	60	0.11479	0.123826	-0.127908	0.357488	1.12164	0.879934	1.42973	0.353912			57	0.051083	0.0872517	-0.11993	0.222096	1.05241	0.886982	1.24869	0.558234									ES	113	0.078	0.06	-0.039	0.195	1.081	0.961	1.216	0.193			110	0.013	0.053	-0.091
				MV MR Egger	DPW	60	-0.370997	0.17997	-0.723738	-0.0182548	0.690046	0.484936	0.981911	0.0392618	136.844	1.62412e-08	57	-0.0856119	0.152399	-0.384314	0.21309	0.91795	0.680918	1.2375	0.574279	58.7174	0.306742						MV MR Egger	DPW	113	-0.048	0.105	-0.253	0.157	0.953	0.776	1.17	0.645	234.574	5.03e-11	110	0.184	0.105	-0.021
					SI	60	0.0399041	0.131923	-0.218666	0.298474	1.04071	0.80359	1.3478	0.762287			57	0.0168458	0.0911224	-0.161754	0.195446	1.01699	0.85065	1.21585	0.853331									ES	113	0.068	0.071	-0.071	0.208	1.071	0.932	1.231	0.336			110	0.042	0.06	-0.076
					Intercept	60	0.00274098	0.00179805	-0.000783196	0.00626516	1.00274	0.999217	1.00628	0.127404			57	0.00154662	0.00124841	-0.000900268	0.00399352	1.00155	0.9991	1.004	0.215393									Intercept	113	0	0.001	-0.002	0.003	1	0.998	1.003	0.8			110	-0.001	0.001	-0.003
ieu-a-301	Total cholesterol	GLGC	Willer (2013)	MV IVW	DPW	60	-0.312933	0.200538	-0.705987	0.0801205	0.731299	0.493621	1.08342	0.118648	333.574	2.40346e-40	55	0.136275	0.130481	-0.119468	0.392018	1.146	0.887392	1.47996	0.296299	54.4912	0.417551		ieu-a-301	Total cholesterol	GLGC	Willer (2013)	MV IVW	DPW	113	-0.204	0.105	-0.409	0.001	0.816	0.665	1.001	0.0513	427.716	1.02e-38	107	0.073	0.086	-0.097
					SI	60	0.196863	0.185041	-0.165817	0.559544	1.21758	0.847201	1.74987	0.287379			55	0.00970197	0.0848152	-0.156536	0.17594	1.00975	0.855101	1.19237	0.908929									ES	113	0.152	0.079	-0.002	0.307	1.165	0.998	1.359	0.0533			107	0.059	0.052	-0.042
				MV MR Egger	DPW	60	-0.523738	0.270232	-1.05339	0.00591572	0.592302	0.348753	1.00593	0.05261	325.886	2.43601e-39	55	0.0262424	0.185882	-0.338085	0.39057	1.02659	0.713134	1.47782	0.887729	53.7728	0.40627						MV MR Egger	DPW	113	-0.236	0.137	-0.506	0.033	0.79	0.603	1.034	0.0856	427.191	6.27e-39	107	0.151	0.115	-0.074
					SI	60	0.10964	0.199238	-0.280866	0.500146	1.11588	0.755129	1.64896	0.582117			55	-0.00770051	0.0875856	-0.179368	0.163967	0.992329	0.835798	1.17818	0.92994									ES	113	0.134	0.093	-0.049	0.317	1.144	0.952	1.373	0.15			107	0.086	0.058	-0.027
					Intercept	60	0.00314535	0.00271242	-0.00217099	0.00846168	1.00315	0.997831	1.0085	0.246207			55	0.00107184	0.00128597	-0.00144867	0.00359235	1.00107	0.998552	1.0036	0.404571									Intercept	113	0.001	0.002	-0.003	0.004	1.001	0.997	1.004	0.713			107	-0.001	0.001	-0.003
ieu-a-302	Triglycerides	GLGC	Willer (2013)	MV IVW	DPW	60	-1.41097	0.31471	-2.0278	-0.794137	0.243907	0.131625	0.451971	7.34661e-06	937.498	5.67318e-159	58	-0.0916615	0.135058	-0.356375	0.173052	0.912414	0.70021	1.18893	0.497338	108.07	3.67217e-05		ieu-a-302	Triglycerides	GLGC	Willer (2013)	MV IVW	DPW	113	-1.07	0.154	-1.372	-0.768	0.343	0.254	0.464	3.9e-12	1067.89	3.74e-156	110	-0.177	0.079	-0.331
					SI	60	0.686645	0.28667	0.124772	1.24852	1.98704	1.13289	3.48517	0.0166093			58	0.178384	0.104102	-0.025656	0.382424	1.19528	0.97467	1.46583	0.0866116									ES	113	0.453	0.115	0.228	0.679	1.573	1.256	1.971	8.16e-05			110	0.152	0.051	0.052
				MV MR Egger	DPW	60	-2.03557	0.411539	-2.84218	-1.22895	0.130606	0.0582982	0.292599	7.56612e-07	860.811	6.00959e-144	58	-0.280531	0.179287	-0.631932	0.0708707	0.755383	0.531564	1.07344	0.117652	103.404	8.53586e-05						MV MR Egger	DPW	113	-1.27	0.201	-1.663	-0.877	0.281	0.19	0.416	2.46e-10	1045.3	3.04e-152	110	-0.117	0.102	-0.317
					SI	60	0.434224	0.29888	-0.151579	1.02003	1.54377	0.85935	2.77327	0.146268			58	0.125941	0.108009	-0.0857579	0.337639	1.13421	0.917816	1.40163	0.243609									ES	113	0.343	0.135	0.078	0.607	1.409	1.081	1.835	0.0111			110	0.178	0.058	0.064
					Intercept	60	0.00920048	0.00408289	0.00119802	0.0172029	1.00924	1.0012	1.01735	0.0242324			58	0.00234092	0.00148594	-0.000571534	0.00525337	1.00234	0.999429	1.00527	0.11517									Intercept	113	0.004	0.002	-0.001	0.008	1.004	0.999	1.008	0.123			110	-0.001	0.001	-0.003
ukb-d-I9_STR_EXH	Ischaemic Stroke, excluding all haemorrhages	MRC-IEU PIPELINE	Elsworth (2018)	MV IVW	DPW	117	0.00411264	0.00243242	-0.0006549	0.00888018	1.00412	0.999345	1.00892	0.0908823	124.921	0.248286	NA												ukb-d-I9_STR_EXH	Ischaemic Stroke, excluding all haemorrhages	MRC-IEU PIPELINE	Elsworth (2018)	MV IVW	DPW	177	0.003	0.002	-0.001	0.006	1.003	0.999	1.006	0.114	187.131	0.251598	176	0.003	0.002	0
					SI	117	0.00282909	0.00253345	-0.00213647	0.00779465	1.00283	0.997866	1.00783	0.264125																				ES	177	0.002	0.002	-0.001	0.005	1.002	0.999	1.005	0.189			176	0.002	0.002	-0.001
				MV MR Egger	DPW	117	0.00195768	0.00296928	-0.00386211	0.00777746	1.00196	0.996145	1.00781	0.509697	123.208	0.261744																	MV MR Egger	DPW	177	0.002	0.002	-0.002	0.007	1.002	0.998	1.007	0.27	187.03	0.236588	176	0.003	0.002	-0.001
					SI	117	0.000995843	0.00291655	-0.0047206	0.00671228	1.001	0.995291	1.00673	0.732768																				ES	177	0.002	0.002	-0.002	0.005	1.002	0.998	1.005	0.351			176	0.002	0.002	-0.002
					Intercept	117	4.58059e-05	3.63838e-05	-2.55064e-05	0.000117118	1.00005	0.999974	1.00012	0.208043																				Intercept	177	0	0	0	0	1	1	1	0.76			176	0	0	0
ukb-d-C_STROKE	STROKE	MRC-IEU PIPELINE	Elsworth (2018)	MV IVW	DPW	117	0.00742778	0.00333295	0.000895189	0.0139604	1.00746	1.0009	1.01406	0.0258414	127.789	0.195593	NA												ukb-d-C_STROKE	STROKE	MRC-IEU PIPELINE	Elsworth (2018)	MV IVW	DPW	177	0.005	0.002	0	0.01	1.005	1	1.01	0.0329	190.696	0.197521
					SI	117	0.00774597	0.00347139	0.000942039	0.0145499	1.00778	1.00094	1.01466	0.0256565																				ES	177	0.004	0.002	0	0.008	1.004	1	1.008	0.0834
				MV MR Egger	DPW	117	0.00649413	0.00409395	-0.00153001	0.0145183	1.00652	0.998471	1.01462	0.112677	127.613	0.180952																	MV MR Egger	DPW	177	0.006	0.003	0	0.012	1.006	1	1.012	0.0428	190.415	0.186956
					SI	117	0.0069517	0.00402125	-0.000929958	0.0148334	1.00698	0.99907	1.01494	0.0838557																				ES	177	0.004	0.003	-0.001	0.009	1.004	0.999	1.01	0.0846
					Intercept	117	1.98457e-05	5.01649e-05	-7.84775e-05	0.000118169	1.00002	0.999922	1.00012	0.692393																				Intercept	177	0	0	0	0	1	1	1	0.613
ukb-b-8714	Vascular/heart problems diagnosed by doctor: Stroke	MRC-IEU PIPELINE	Elsworth (2018)	MV IVW	DPW	114	0.00379402	0.00368096	-0.00342066	0.0110087	1.0038	0.996585	1.01107	0.302675	137.671	0.0501821	NA												ukb-b-8714	Vascular/heart problems diagnosed by doctor: Stroke	MRC-IEU PIPELINE	Elsworth (2018)	MV IVW	DPW	170	-0.001	0.003	-0.006	0.004	0.999	0.994	1.004	0.795	196.074	0.0681656	169	0	0.003	-0.005
					SI	114	0.00672111	0.00319851	0.000452034	0.0129902	1.00674	1.00045	1.01307	0.0356123																				ES	170	0.007	0.002	0.003	0.011	1.007	1.003	1.011	0.000389			169	0.006	0.002	0.002
				MV MR Egger	DPW	114	0.000348705	0.00503634	-0.00952252	0.0102199	1.00035	0.990523	1.01027	0.9448	136.436	0.0509403																	MV MR Egger	DPW	170	0.001	0.004	-0.006	0.008	1.001	0.994	1.008	0.733	195.344	0.0659143	169	0.002	0.003	-0.004
					SI	114	0.00514572	0.00356378	-0.00183929	0.0121307	1.00516	0.998162	1.0122	0.148769																				ES	170	0.008	0.002	0.003	0.012	1.008	1.003	1.012	0.000541			169	0.007	0.002	0.003
					Intercept	114	4.96059e-05	4.94922e-05	-4.73988e-05	0.000146611	1.00005	0.999953	1.00015	0.3162																				Intercept	170	0	0	0	0	1	1	1	0.43			169	0	0	0
ukb-d-I9_PAD	Peripheral artery disease	MRC-IEU PIPELINE	Elsworth (2018)	MV IVW	DPW	117	0.00269486	0.00143947	-0.000126502	0.00551621	1.0027	0.999874	1.00553	0.0611901	116.925	0.432457	NA												ukb-d-I9_PAD	Peripheral artery disease	MRC-IEU PIPELINE	Elsworth (2018)	MV IVW	DPW	177	0.002	0.001	0	0.004	1.002	1	1.004	0.0621	185.032	0.28713
					SI	117	0.00579173	0.00149926	0.00285319	0.00873027	1.00581	1.00286	1.00877	0.000111971																				ES	177	0.003	0.001	0.001	0.005	1.003	1.001	1.005	0.00153
				MV MR Egger	DPW	117	0.00176624	0.0017629	-0.00168905	0.00522153	1.00177	0.998312	1.00524	0.316395	116.074	0.428315																	MV MR Egger	DPW	177	0.002	0.001	-0.001	0.005	1.002	0.999	1.005	0.12	185.027	0.269409
					SI	117	0.00500175	0.0017316	0.00160782	0.00839568	1.00501	1.00161	1.00843	0.00387061																				ES	177	0.003	0.001	0.001	0.005	1.003	1.001	1.005	0.00718
					Intercept	117	1.97386e-05	2.16016e-05	-2.26005e-05	6.20776e-05	1.00002	0.999977	1.00006	0.360845																				Intercept	177	0	0	0	0	1	1	1	0.943
ebi-a-GCST006414	Atrial fibrillation	NA	Nielsen (2018)	MV IVW	DPW	117	0.120078	0.0924926	-0.0612071	0.301364	1.12759	0.940628	1.3517	0.194202	198.468	2.1854e-06	114	0.142662	0.0833115	-0.0206284	0.305953	1.15334	0.979583	1.35792	0.086824	152.857	0.0062481		ebi-a-GCST006414	Atrial fibrillation	NA	Nielsen (2018)	MV IVW	DPW	177	0.025	0.077	-0.125	0.176	1.026	0.882	1.193	0.741	369.758	5.14e-16	171	0.068	0.065	-0.059
					SI	117	0.189944	0.0953341	0.00308875	0.376799	1.20918	1.00309	1.45761	0.0463273			114	0.180628	0.0858163	0.0124278	0.348828	1.19797	1.01251	1.41741	0.0353071									ES	177	0.132	0.066	0.003	0.261	1.141	1.003	1.298	0.0456			171	0.147	0.055	0.038
				MV MR Egger	DPW	117	0.13415	0.113772	-0.0888436	0.357144	1.14356	0.914989	1.42924	0.238354	198.388	1.66434e-06	114	0.186491	0.101748	-0.0129345	0.385917	1.20501	0.987149	1.47096	0.0668209	152.079	0.00588295						MV MR Egger	DPW	177	0.03	0.095	-0.157	0.216	1.03	0.855	1.241	0.755	369.746	3.51e-16	171	0.1	0.08	-0.056
					SI	117	0.201675	0.110298	-0.0145092	0.41786	1.22345	0.985596	1.51871	0.0674813			114	0.218728	0.0997541	0.0232101	0.414246	1.24449	1.02348	1.51323	0.0283309									ES	177	0.135	0.079	-0.02	0.29	1.145	0.98	1.337	0.0875			171	0.172	0.066	0.042
					Intercept	117	-0.000295335	0.0013791	-0.00299837	0.0024077	0.999705	0.997006	1.00241	0.830429			114	-0.00093283	0.00123827	-0.00335983	0.00149417	0.999068	0.996646	1.0015	0.451248									Intercept	177	0	0.001	-0.003	0.002	1	0.997	1.002	0.94			171	-0.001	0.001	-0.003
ukb-d-HEARTFAIL	Heart failure	MRC-IEU PIPELINE	Elsworth (2018)	MV IVW	DPW	117	-0.000258199	0.00160679	-0.0034075	0.00289111	0.999742	0.996598	1.0029	0.872336	127.674	0.197552	NA												ukb-d-HEARTFAIL	Heart failure	MRC-IEU PIPELINE	Elsworth (2018)	MV IVW	DPW	177	0	0.001	-0.002	0.002	1	0.998	1.002	0.9	151.529	0.89963
					SI	117	0.00402312	0.00167353	0.00074301	0.00730323	1.00403	1.00074	1.00733	0.0162177																				ES	177	0.002	0.001	0	0.004	1.002	1	1.004	0.0816
				MV MR Egger	DPW	117	0.000755805	0.00196813	-0.00310173	0.00461334	1.00076	0.996903	1.00462	0.700962	126.785	0.194683																	MV MR Egger	DPW	177	0.001	0.001	-0.002	0.003	1.001	0.998	1.003	0.617	150.457	0.901086
					SI	117	0.00488574	0.00193318	0.00109671	0.00867476	1.0049	1.0011	1.00871	0.0114939																				ES	177	0.002	0.001	0	0.005	1.002	1	1.005	0.0429
					Intercept	117	-2.15536e-05	2.41163e-05	-6.88215e-05	2.57142e-05	0.999978	0.999931	1.00003	0.371462																				Intercept	177	0	0	0	0	1	1	1	0.3
ebi-a-GCST005195	Coronary artery disease	NA	van der Harst (2018)	MV IVW	DPW	117	0.113238	0.120023	-0.122008	0.348484	1.1199	0.885141	1.41692	0.345443	341.034	3.05046e-24	110	0.2495	0.091547	0.0700683	0.428933	1.28338	1.07258	1.53562	0.00642273	169.034	0.000158674		ebi-a-GCST005195	Coronary artery disease	NA	van der Harst (2018)	MV IVW	DPW	177	0.055	0.102	-0.146	0.255	1.056	0.864	1.291	0.593	647.695	1.91e-55	166	0.096	0.074	-0.05
					SI	117	0.453904	0.129676	0.19974	0.708068	1.57445	1.22108	2.03006	0.000464727			110	0.503953	0.0956993	0.316382	0.691524	1.65525	1.37215	1.99676	1.39425e-07									ES	177	0.352	0.091	0.175	0.53	1.423	1.191	1.7	0.000103			166	0.301	0.063	0.177
				MV MR Egger	DPW	117	0.188494	0.144748	-0.0952131	0.472201	1.20743	0.909179	1.60352	0.192842	338.459	4.16872e-24	110	0.304495	0.10898	0.0908948	0.518094	1.35594	1.09515	1.67883	0.00520519	167.674	0.000162277						MV MR Egger	DPW	177	0.061	0.124	-0.183	0.305	1.063	0.833	1.356	0.625	647.666	9.95e-56	166	0.159	0.089	-0.015
					SI	117	0.525013	0.15055	0.229935	0.820091	1.69048	1.25852	2.27071	0.000487914			110	0.558153	0.112049	0.338536	0.777769	1.74744	1.40289	2.17661	6.31528e-07									ES	177	0.358	0.109	0.144	0.572	1.43	1.154	1.772	0.00106			166	0.355	0.076	0.207
					Intercept	117	-0.00172301	0.00185011	-0.00534923	0.00190321	0.998278	0.994665	1.00191	0.351699			110	-0.00128085	0.00137502	-0.00397589	0.00141419	0.99872	0.996032	1.00142	0.351587									Intercept	177	0	0.002	-0.004	0.003	1	0.996	1.003	0.93			166	-0.002	0.001	-0.004
ukb-b-12465	Operation code: coronary artery bypass grafts (cabg)	MRC-IEU PIPELINE	Elsworth (2018)	MV IVW	DPW	113	0.00304156	0.00254986	-0.00195616	0.00803928	1.00305	0.998046	1.00807	0.232933	124.7	0.17658	NA												ukb-b-12465	Operation code: coronary artery bypass grafts (cabg)	MRC-IEU PIPELINE	Elsworth (2018)	MV IVW	DPW	162	-0.001	0.002	-0.006	0.003	0.999	0.994	1.003	0.6	271.976	8.02e-08	160	-0.003	0.002	-0.007
					SI	113	0.000811298	0.00215973	-0.00342177	0.00504436	1.00081	0.996584	1.00506	0.707178																				ES	162	0.004	0.002	0.001	0.007	1.004	1.001	1.007	0.0192			160	0.004	0.001	0.001
				MV MR Egger	DPW	113	0.00237663	0.00355129	-0.00458389	0.00933715	1.00238	0.995427	1.00938	0.503348	124.617	0.161228																	MV MR Egger	DPW	162	-0.001	0.003	-0.007	0.006	0.999	0.993	1.006	0.867	271.809	6.29e-08	160	-0.002	0.003	-0.007
					SI	113	0.000525733	0.00241257	-0.00420291	0.00525438	1.00053	0.995806	1.00527	0.827496																				ES	162	0.004	0.002	0	0.008	1.004	1	1.008	0.0292			160	0.005	0.002	0.001
					Intercept	113	9.18208e-06	3.39802e-05	-5.74191e-05	7.57832e-05	1.00001	0.999943	1.00008	0.786992																				Intercept	162	0	0	0	0	1	1	1	0.754			160	0	0	0
ukb-b-7869	Operation code: coronary angioplasty (ptca) +/- stent	MRC-IEU PIPELINE	Elsworth (2018)	MV IVW	DPW	114	-0.0055317	0.00358874	-0.0125656	0.00150223	0.994484	0.987513	1.0015	0.123218	191.643	4.16731e-06	112	-0.00418287	0.00338801	-0.0108234	0.00245764	0.995826	0.989235	1.00246	0.216976	164.553	0.000587385		ukb-b-7869	Operation code: coronary angioplasty (ptca) +/- stent	MRC-IEU PIPELINE	Elsworth (2018)	MV IVW	DPW	168	-0.004	0.003	-0.01	0.001	0.996	0.99	1.001	0.138	325.901	1.74e-12	164	-0.006	0.002	-0.01
					SI	114	0.00720699	0.00311834	0.00109505	0.0133189	1.00723	1.0011	1.01341	0.0208238			112	0.00614822	0.00292734	0.000410627	0.0118858	1.00617	1.00041	1.01196	0.0357048									ES	168	0.008	0.002	0.004	0.013	1.009	1.004	1.013	5.06e-05			164	0.008	0.002	0.004
				MV MR Egger	DPW	114	-0.00309455	0.00492066	-0.012739	0.00654995	0.99691	0.987342	1.00657	0.529422	190.738	3.82243e-06	112	-0.00158347	0.00461418	-0.0106273	0.00746033	0.998418	0.989429	1.00749	0.731467	163.516	0.000568136						MV MR Egger	DPW	168	-0.009	0.004	-0.017	-0.002	0.991	0.984	0.998	0.0152	318.48	7.88e-12	164	-0.009	0.003	-0.015
					SI	114	0.00832138	0.00348189	0.00149688	0.0151459	1.00836	1.0015	1.01526	0.0168527			112	0.0073366	0.00326152	0.000944014	0.0137292	1.00736	1.00094	1.01382	0.0244845									ES	168	0.006	0.002	0.001	0.011	1.006	1.001	1.011	0.0111			164	0.006	0.002	0.002
					Intercept	114	-3.50901e-05	4.83549e-05	-0.000129866	5.96855e-05	0.999965	0.99987	1.00006	0.468036			112	-3.76233e-05	4.52633e-05	-0.000126339	5.10929e-05	0.999962	0.999874	1.00005	0.405856									Intercept	168	0	0	0	0	1	1	1	0.0499			164	0	0	0
ukb-d-I9_CHD	Major coronary heart disease event	MRC-IEU PIPELINE	Elsworth (2018)	MV IVW	DPW	117	0.0072397	0.00499637	-0.00255318	0.0170326	1.00727	0.99745	1.01718	0.147339	178.012	0.000150044	115	0.00890963	0.00475307	-0.00040638	0.0182256	1.00895	0.999594	1.01839	0.0608613	156.312	0.00437946		ukb-d-I9_CHD	Major coronary heart disease event	MRC-IEU PIPELINE	Elsworth (2018)	MV IVW	DPW	177	0.003	0.004	-0.005	0.011	1.003	0.995	1.011	0.497	347.781	1.6e-13	174	0.002	0.004	-0.005
					SI	117	0.018264	0.0052039	0.00806432	0.0284636	1.01843	1.0081	1.02887	0.000448665			115	0.01921	0.00494014	0.0095273	0.0288927	1.0194	1.00957	1.02931	0.000100846									ES	177	0.014	0.004	0.007	0.021	1.014	1.007	1.021	0.000159			174	0.013	0.003	0.007
				MV MR Egger	DPW	117	0.0100198	0.00612474	-0.00198472	0.0220242	1.01007	0.998017	1.02227	0.10185	177.049	0.000142314	115	0.0109118	0.00580507	-0.000466151	0.0222897	1.01097	0.999534	1.02254	0.0601491	155.804	0.00393938						MV MR Egger	DPW	177	0.005	0.005	-0.005	0.016	1.005	0.995	1.016	0.303	346.437	1.59e-13	174	0.006	0.005	-0.003
					SI	117	0.020629	0.00601599	0.00883766	0.0324203	1.02084	1.00888	1.03295	0.000605744			115	0.020931	0.00571446	0.00973061	0.0321313	1.02115	1.00978	1.03265	0.000249469									ES	177	0.016	0.004	0.007	0.025	1.016	1.007	1.025	0.000305			174	0.016	0.004	0.008
					Intercept	117	-5.90931e-05	7.5049e-05	-0.000206189	8.8003e-05	0.999941	0.999794	1.00009	0.431051			115	-4.30146e-05	7.11885e-05	-0.000182544	9.65149e-05	0.999957	0.999817	1.0001	0.545688									Intercept	177	0	0	0	0	1	1	1	0.411			174	0	0	0
ukb-d-I9_CORATHER	Coronary atherosclerosis	MRC-IEU PIPELINE	Elsworth (2018)	MV IVW	DPW	117	0.010096	0.00632944	-0.00230966	0.0225017	1.01015	0.997693	1.02276	0.110691	208.353	2.29877e-07	114	0.0191026	0.00553235	0.00825915	0.029946	1.01929	1.00829	1.0304	0.000554629	142.517	0.0272887		ukb-d-I9_CORATHER	Coronary atherosclerosis	MRC-IEU PIPELINE	Elsworth (2018)	MV IVW	DPW	177	0.003	0.005	-0.008	0.013	1.003	0.992	1.013	0.615	384.558	9.06e-18	174	0	0.004	-0.009
					SI	117	0.0183319	0.00659236	0.00541091	0.031253	1.0185	1.00543	1.03175	0.00542275			114	0.0164244	0.00554034	0.00556533	0.0272835	1.01656	1.00558	1.02766	0.00303166									ES	177	0.018	0.005	0.009	0.027	1.018	1.009	1.027	6.13e-05			174	0.016	0.004	0.009
				MV MR Egger	DPW	117	0.0152694	0.0077344	0.000109939	0.0304288	1.01539	1.00011	1.0309	0.0483574	205.921	2.97443e-07	114	0.022781	0.00667307	0.00970175	0.0358602	1.02304	1.00975	1.03651	0.000640479	141.279	0.0276818						MV MR Egger	DPW	177	0.004	0.006	-0.009	0.017	1.004	0.991	1.017	0.543	384.295	6.52e-18	174	0.003	0.006	-0.008
					SI	117	0.022733	0.00759709	0.00784266	0.0376233	1.02299	1.00787	1.03834	0.00276862			114	0.0195719	0.00639462	0.00703841	0.0321053	1.01976	1.00706	1.03263	0.00220837									ES	177	0.019	0.005	0.009	0.03	1.019	1.009	1.03	0.0004			174	0.019	0.005	0.01
					Intercept	117	-0.000109965	9.47731e-05	-0.00029572	7.57908e-05	0.99989	0.999704	1.00008	0.24593			114	-7.86707e-05	7.97813e-05	-0.000235042	7.77007e-05	0.999921	0.999765	1.00008	0.324094									Intercept	177	0	0	0	0	1	1	1	0.73			174	0	0	0
ukb-b-1668	Diagnoses - main ICD10: I25.1 Atherosclerotic heart disease	MRC-IEU PIPELINE	Elsworth (2018)	MV IVW	DPW	115	0.00254129	0.00597008	-0.00916006	0.0142426	1.00254	0.990882	1.01434	0.670347	218.135	1.11919e-08	111	0.0112562	0.00535768	0.000755176	0.0217573	1.01132	1.00076	1.022	0.0356452	143.714	0.0144922		ukb-b-1668	Diagnoses - main ICD10: I25.1 Atherosclerotic heart disease	MRC-IEU PIPELINE	Elsworth (2018)	MV IVW	DPW	172	-0.004	0.005	-0.013	0.006	0.997	0.988	1.006	0.45	376.463	1.15e-17	167	-0.01	0.004	-0.018
					SI	115	0.0107576	0.00515498	0.00065382	0.0208613	1.01082	1.00065	1.02108	0.0369033			111	0.00986629	0.00437571	0.0012899	0.0184427	1.00992	1.00129	1.01861	0.0241467									ES	172	0.014	0.003	0.007	0.02	1.014	1.007	1.021	8.59e-05			167	0.014	0.003	0.009
				MV MR Egger	DPW	115	0.000804306	0.00820462	-0.0152767	0.0168854	1.0008	0.984839	1.01703	0.921908	217.948	8.31436e-09	111	0.0122718	0.00719143	-0.00182338	0.026367	1.01235	0.998178	1.02672	0.0879243	143.654	0.0123785						MV MR Egger	DPW	172	-0.006	0.006	-0.018	0.006	0.994	0.982	1.006	0.33	375.611	9.69e-18	167	-0.011	0.005	-0.02
					SI	115	0.00996371	0.00577446	-0.00135423	0.0212816	1.01001	0.998647	1.02151	0.0844411			111	0.0103394	0.00492483	0.000686683	0.019992	1.01039	1.00069	1.02019	0.0357788									ES	172	0.012	0.004	0.005	0.02	1.012	1.005	1.02	0.00206			167	0.014	0.003	0.008
					Intercept	115	2.50075e-05	8.06577e-05	-0.000133082	0.000183097	1.00003	0.999867	1.00018	0.756527			111	-1.44698e-05	6.79697e-05	-0.00014769	0.000118751	0.999986	0.999852	1.00012	0.831416									Intercept	172	0	0	0	0	1	1	1	0.536			167	0	0	0
ukb-d-30760_irnt	HDL cholesterol	MRC-IEU PIPELINE	Elsworth (2018)	MV IVW	DPW	117	0.342585	0.070988	0.203448	0.481721	1.40858	1.22562	1.61886	1.39335e-06	1029.41	9.80541e-147	111	0.195756	0.0402482	0.11687	0.274643	1.21623	1.12397	1.31606	1.15199e-06	293.742	6.97898e-19		ukb-d-30760_irnt	HDL cholesterol	MRC-IEU PIPELINE	Elsworth (2018)	MV IVW	DPW	177	0.333	0.049	0.237	0.429	1.396	1.268	1.536	1.08e-11	1308.95	1.12e-172	171	0.207	0.033	0.141
					SI	117	-0.225075	0.0739423	-0.370001	-0.0801477	0.798457	0.690733	0.92298	0.00233515			111	-0.205292	0.0410499	-0.28575	-0.124834	0.814409	0.751451	0.882643	5.70228e-07									ES	177	-0.18	0.042	-0.263	-0.097	0.835	0.769	0.908	2.12e-05			171	-0.146	0.028	-0.201
				MV MR Egger	DPW	117	0.287507	0.0868022	0.117374	0.457639	1.3331	1.12454	1.58034	0.000925632	1018.59	4.03416e-145	111	0.109817	0.0471681	0.0173676	0.202267	1.11607	1.01752	1.22417	0.0199011	268.581	1.11823e-15						MV MR Egger	DPW	177	0.305	0.06	0.186	0.423	1.356	1.205	1.527	4.53e-07	1304.01	3.47e-172	171	0.159	0.041	0.08
					SI	117	-0.271918	0.0852588	-0.439025	-0.104811	0.761917	0.644665	0.900495	0.00142606			111	-0.279881	0.0458791	-0.369804	-0.189958	0.755874	0.69087	0.826994	1.05802e-09									ES	177	-0.202	0.051	-0.301	-0.103	0.817	0.74	0.902	6.23e-05			171	-0.182	0.033	-0.246
					Intercept	117	0.00117053	0.00106358	-0.000914085	0.00325515	1.00117	0.999086	1.00326	0.271089			111	0.00182827	0.000574774	0.00070171	0.00295482	1.00183	1.0007	1.00296	0.00146846									Intercept	177	0.001	0.001	-0.001	0.002	1.001	0.999	1.002	0.417			171	0.001	0.001	0
ukb-d-30870_irnt	LDL direct	MRC-IEU PIPELINE	Elsworth (2018)	MV IVW	DPW	117	-0.443305	0.139758	-0.717232	-0.169379	0.641911	0.488101	0.844189	0.00151425	3842.08	0	107	-0.0713001	0.0418791	-0.153383	0.0107829	0.931182	0.857801	1.01084	0.0886574	269.132	2.27875e-16		ukb-d-30870_irnt	LDL direct	MRC-IEU PIPELINE	Elsworth (2018)	MV IVW	DPW	177	-0.389	0.084	-0.553	-0.225	0.678	0.575	0.799	3.54e-06	3688.48	0	159	-0.105	0.032	-0.168
					SI	117	0.323055	0.145564	0.0377487	0.608361	1.38134	1.03847	1.83742	0.0264645			107	0.226832	0.0415052	0.145481	0.308182	1.25462	1.1566	1.36095	4.62564e-08									ES	177	0.254	0.072	0.112	0.395	1.289	1.118	1.485	0.000458			159	0.178	0.025	0.129
				MV MR Egger	DPW	117	-0.427701	0.171798	-0.764425	-0.0909768	0.652006	0.465602	0.913039	0.0127902	3841.25	0	107	-0.0590417	0.0505722	-0.158163	0.0400798	0.942667	0.85371	1.04089	0.243019	268.641	1.63805e-16						MV MR Egger	DPW	177	-0.39	0.104	-0.593	-0.187	0.677	0.553	0.829	0.000165	3688.47	0	159	-0.104	0.038	-0.179
					SI	117	0.33632	0.16871	0.00564954	0.666991	1.39979	1.00567	1.94837	0.0462082			107	0.236732	0.0474488	0.143732	0.329731	1.2671	1.15457	1.39059	6.06284e-07									ES	177	0.253	0.087	0.083	0.422	1.288	1.087	1.526	0.00349			159	0.179	0.03	0.121
					Intercept	117	-0.000331526	0.0021048	-0.00445693	0.00379388	0.999669	0.995553	1.0038	0.874843			107	-0.0002575	0.000590437	-0.00141476	0.000899757	0.999743	0.998586	1.0009	0.662751									Intercept	177	0	0.001	-0.003	0.003	1	0.997	1.003	0.986			159	0	0	-0.001
ukb-d-30780_irnt	Triglycerides	MRC-IEU PIPELINE	Elsworth (2018)	MV IVW	DPW	117	-0.0266457	0.0829478	-0.189223	0.135932	0.973706	0.827602	1.1456	0.748033	1313.43	1.92054e-202	107	-0.235171	0.0583757	-0.349588	-0.120755	0.790435	0.704979	0.886251	5.61135e-05	312.74	1.63031e-22		ukb-d-30780_irnt	Triglycerides	MRC-IEU PIPELINE	Elsworth (2018)	MV IVW	DPW	177	0.057	0.042	-0.027	0.14	1.058	0.974	1.15	0.183	917.353	5.71e-101	164	0.005	0.031	-0.056
					SI	117	-0.0379353	0.0863836	-0.207247	0.131377	0.962775	0.812819	1.1404	0.660553			107	0.0554815	0.0463449	-0.0353544	0.146317	1.05705	0.965263	1.15756	0.23125									ES	177	-0.069	0.037	-0.141	0.003	0.933	0.868	1.003	0.0587			164	-0.031	0.021	-0.073
				MV MR Egger	DPW	117	0.012344	0.101772	-0.18713	0.211817	1.01242	0.829336	1.23592	0.903461	1308.37	5.72381e-202	107	-0.391335	0.0764223	-0.541123	-0.241547	0.676154	0.582094	0.785412	3.0442e-07	287.551	3.96364e-19						MV MR Egger	DPW	177	0.082	0.052	-0.02	0.185	1.086	0.98	1.203	0.116	913.603	1.14e-100	164	0.013	0.042	-0.069
					SI	117	-0.0047893	0.0999365	-0.200665	0.191086	0.995222	0.818187	1.21056	0.961777			107	-0.00890885	0.0494871	-0.105903	0.0880858	0.991131	0.899511	1.09208	0.857134									ES	177	-0.049	0.044	-0.135	0.037	0.952	0.874	1.037	0.261			164	-0.028	0.024	-0.075
					Intercept	117	-0.000828381	0.00124678	-0.00327207	0.00161531	0.999172	0.996733	1.00162	0.506425			107	0.00210675	0.000698	0.000738667	0.00347483	1.00211	1.00074	1.00348	0.00254228									Intercept	177	-0.001	0.001	-0.002	0.001	0.999	0.998	1.001	0.398			164	0	0	-0.001
ukb-d-30690_irnt	Cholesterol	MRC-IEU PIPELINE	Elsworth (2018)	MV IVW	DPW	117	0.0289732	0.0886352	-0.144752	0.202698	1.0294	0.865237	1.2247	0.743758	1548.5	1.87366e-249	107	0.0597377	0.042936	-0.0244169	0.143892	1.06156	0.975879	1.15476	0.164129	163.263	0.00023605		ukb-d-30690_irnt	Cholesterol	MRC-IEU PIPELINE	Elsworth (2018)	MV IVW	DPW	177	0.103	0.048	0.009	0.197	1.109	1.009	1.218	0.0318	1210.57	3.02e-154	168	0.132	0.027	0.079
					SI	117	-0.0570246	0.0923082	-0.237949	0.123899	0.944571	0.788243	1.1319	0.536731			107	-0.050488	0.0331058	-0.115375	0.0143993	0.950765	0.891032	1.0145	0.127246									ES	177	-0.078	0.041	-0.159	0.004	0.925	0.853	1.004	0.0611			168	-0.075	0.022	-0.118
				MV MR Egger	DPW	117	0.0454827	0.108928	-0.168015	0.258981	1.04653	0.845341	1.29561	0.676277	1547.57	7.83228e-250	107	-0.022288	0.0571732	-0.134347	0.0897715	0.977959	0.874286	1.09392	0.696661	156.448	0.000677908						MV MR Egger	DPW	177	0.114	0.059	-0.002	0.23	1.121	0.998	1.258	0.0546	1209.9	1.53e-154	168	0.151	0.033	0.087
					SI	117	-0.0429898	0.106964	-0.252639	0.166659	0.957921	0.776748	1.18135	0.687751			107	-0.0828907	0.035946	-0.153345	-0.0124365	0.920452	0.857834	0.98764	0.0211119									ES	177	-0.069	0.05	-0.166	0.028	0.933	0.847	1.028	0.162			168	-0.061	0.026	-0.111
					Intercept	117	-0.000350766	0.00133445	-0.00296629	0.00226476	0.999649	0.997038	1.00227	0.792663			107	0.00108142	0.00050809	8.55587e-05	0.00207727	1.00108	1.00009	1.00208	0.0333045									Intercept	177	0	0.001	-0.002	0.001	1	0.998	1.001	0.756			168	0	0	-0.001
ukb-b-10912	Non-cancer illness code, self-reported: high cholesterol	MRC-IEU PIPELINE	Elsworth (2018)	MV IVW	DPW	117	-0.00449168	0.0189948	-0.0417215	0.0327381	0.995518	0.959137	1.03328	0.813069	902.202	2.42647e-122	110	0.0229339	0.0131047	-0.00275132	0.0486191	1.0232	0.997252	1.04982	0.0801095	202.022	1.11164e-07		ukb-b-10912	Non-cancer illness code, self-reported: high cholesterol	MRC-IEU PIPELINE	Elsworth (2018)	MV IVW	DPW	176	-0.003	0.01	-0.022	0.017	0.997	0.978	1.017	0.776	645.825	1.96e-55	165	0.016	0.009	-0.001
					SI	117	0.0147053	0.0204939	-0.0254627	0.0548733	1.01481	0.974859	1.05641	0.473036			110	0.0121721	0.0105511	-0.00850809	0.0328523	1.01225	0.991528	1.0334	0.248651									ES	176	0.019	0.009	0.002	0.036	1.019	1.002	1.037	0.032			165	0.014	0.006	0.001
				MV MR Egger	DPW	117	0.0068293	0.0229565	-0.0381654	0.051824	1.00685	0.962554	1.05319	0.766093	896.114	1.23588e-121	110	0.0319722	0.0174927	-0.00231345	0.0662579	1.03249	0.997689	1.0685	0.0675874	200.875	1.05803e-07						MV MR Egger	DPW	176	0	0.012	-0.024	0.024	1	0.977	1.024	0.989	645.118	1.31e-55	165	0.021	0.012	-0.002
					SI	117	0.0253138	0.0237936	-0.0213217	0.0719493	1.02564	0.978904	1.0746	0.287379			110	0.0161432	0.0117271	-0.00684202	0.0391284	1.01627	0.993181	1.0399	0.168647									ES	176	0.022	0.011	0.001	0.042	1.022	1.001	1.043	0.0427			165	0.016	0.007	0.002
					Intercept	117	-0.000257597	0.000292711	-0.00083131	0.000316117	0.999742	0.999169	1.00032	0.378839			110	-0.00012713	0.000162603	-0.000445831	0.000191572	0.999873	0.999554	1.00019	0.434307									Intercept	176	0	0	0	0	1	1	1	0.663			165	0	0	0
ukb-d-30630_irnt	Apoliprotein A	MRC-IEU PIPELINE	Elsworth (2018)	MV IVW	DPW	117	0.186917	0.068792	0.0520843	0.321749	1.20553	1.05346	1.37954	0.00658513	934.646	1.60164e-128	112	0.358908	0.0523291	0.256343	0.461473	1.43177	1.2922	1.58641	6.95021e-12	286.505	1.13534e-17		ukb-d-30630_irnt	Apoliprotein A	MRC-IEU PIPELINE	Elsworth (2018)	MV IVW	DPW	177	0.189	0.046	0.098	0.28	1.208	1.102	1.323	4.89e-05	1135.4	2.52e-140	170	0.331	0.036	0.26
					SI	117	-0.125525	0.0716551	-0.265969	0.0149186	0.882033	0.766463	1.01503	0.0798082			112	-0.20289	0.042401	-0.285996	-0.119785	0.816368	0.751265	0.887112	1.70954e-06									ES	177	-0.097	0.04	-0.175	-0.018	0.908	0.839	0.982	0.0159			170	-0.142	0.026	-0.193
				MV MR Egger	DPW	117	0.115301	0.0837594	-0.0488672	0.27947	1.12221	0.952308	1.32243	0.168643	916.957	1.32975e-125	112	0.336747	0.0722785	0.195081	0.478412	1.40038	1.21541	1.61351	3.17727e-06	285.982	8.19267e-18						MV MR Egger	DPW	177	0.154	0.057	0.042	0.266	1.167	1.043	1.305	0.00699	1128.43	1.89e-139	170	0.369	0.049	0.273
					SI	117	-0.186432	0.0822695	-0.34768	-0.0251835	0.829915	0.706325	0.975131	0.0234447			112	-0.211941	0.0471414	-0.304339	-0.119544	0.809012	0.737611	0.887325	6.92865e-06									ES	177	-0.124	0.048	-0.217	-0.03	0.884	0.805	0.97	0.00967			170	-0.126	0.029	-0.184
					Intercept	117	0.00152195	0.00102629	-0.000489581	0.00353348	1.00152	0.999511	1.00354	0.138085			112	0.000297642	0.000666914	-0.00100951	0.00160479	1.0003	0.998991	1.00161	0.655382									Intercept	177	0.001	0.001	-0.001	0.002	1.001	0.999	1.002	0.3			170	-0.001	0.001	-0.002
ukb-d-30640_irnt	Apoliprotein B	MRC-IEU PIPELINE	Elsworth (2018)	MV IVW	DPW	117	-0.0969393	0.0955166	-0.284152	0.0902732	0.907611	0.752652	1.09447	0.310156	1714.26	5.90461e-283	109	-0.0185584	0.040167	-0.0972856	0.0601689	0.981613	0.907297	1.06202	0.644059	147.38	0.00589752		ukb-d-30640_irnt	Apoliprotein B	MRC-IEU PIPELINE	Elsworth (2018)	MV IVW	DPW	177	-0.016	0.047	-0.108	0.076	0.984	0.897	1.078	0.725	1103.42	1.88e-134	164	0.006	0.031	-0.056
					SI	117	0.0435968	0.0994689	-0.151362	0.238556	1.04456	0.859536	1.26941	0.661172			109	0.0597395	0.0319373	-0.00285763	0.122337	1.06156	0.997146	1.13013	0.0614111									ES	177	0	0.04	-0.08	0.079	1	0.923	1.082	0.993			164	0.009	0.022	-0.034
				MV MR Egger	DPW	117	-0.0688569	0.117335	-0.298834	0.16112	0.93346	0.741683	1.17483	0.557312	1711.67	5.08575e-283	109	-0.0811781	0.0532957	-0.185638	0.0232816	0.922029	0.830574	1.02355	0.127718	143.171	0.00942757						MV MR Egger	DPW	177	-0.002	0.058	-0.115	0.112	0.998	0.891	1.118	0.973	1102.25	1.22e-134	164	0.023	0.041	-0.058
					SI	117	0.0674658	0.115209	-0.158344	0.293275	1.06979	0.853556	1.34081	0.558147			109	0.0337482	0.0348855	-0.0346273	0.102124	1.03432	0.965965	1.10752	0.333344									ES	177	0.011	0.048	-0.084	0.106	1.011	0.92	1.112	0.821			164	0.016	0.025	-0.032
					Intercept	117	-0.000596566	0.00143734	-0.00341376	0.00222063	0.999404	0.996592	1.00222	0.678107			109	0.000859457	0.000486869	-9.48065e-05	0.00181372	1.00086	0.999905	1.00182	0.0775179									Intercept	177	0	0.001	-0.002	0.001	1	0.998	1.001	0.667			164	0	0	-0.001
ukb-d-30790_irnt	Lipoprotein A	MRC-IEU PIPELINE	Elsworth (2018)	MV IVW	DPW	117	0.00206319	0.0319508	-0.0605603	0.0646867	1.00207	0.941237	1.06682	0.948513	148.506	0.0193126	116	-0.00878994	0.0313001	-0.0701381	0.0525583	0.991249	0.932265	1.05396	0.778842	139.081	0.0552217		ukb-d-30790_irnt	Lipoprotein A	MRC-IEU PIPELINE	Elsworth (2018)	MV IVW	DPW	177	-0.029	0.022	-0.072	0.015	0.972	0.93	1.015	0.2	192.9	0.168184
					SI	117	-0.00198423	0.0332862	-0.0672253	0.0632568	0.998018	0.934985	1.0653	0.952465			116	0.00139908	0.0323765	-0.0620589	0.064857	1.0014	0.939828	1.06701	0.965532									ES	177	0.017	0.019	-0.021	0.055	1.017	0.979	1.056	0.382
				MV MR Egger	DPW	117	-0.00975837	0.0392223	-0.0866341	0.0671174	0.990289	0.917013	1.06942	0.803518	148.151	0.0173537	116	-0.0198261	0.0383015	-0.094897	0.0552448	0.980369	0.909467	1.0568	0.604715	138.77	0.0502491						MV MR Egger	DPW	177	-0.053	0.027	-0.106	0.001	0.949	0.899	1.001	0.0541	190.397	0.187201
					SI	117	-0.0120447	0.0385376	-0.0875783	0.0634889	0.988028	0.916147	1.06555	0.754627			116	-0.0080217	0.0374905	-0.081503	0.0654596	0.99201	0.92173	1.06765	0.830573									ES	177	-0.002	0.023	-0.047	0.043	0.998	0.954	1.044	0.929
					Intercept	117	0.000251365	0.000480685	-0.000690777	0.00119351	1.00025	0.999309	1.00119	0.601023			116	0.000235189	0.000467308	-0.000680735	0.00115111	1.00024	0.999319	1.00115	0.614764									Intercept	177	0.001	0	0	0.001	1.001	1	1.001	0.13
ukb-b-14177	Vascular/heart problems diagnosed by doctor: High blood pressure	MRC-IEU PIPELINE	Elsworth (2018)	MV IVW	DPW	117	0.0637899	0.020052	0.0244879	0.103092	1.06587	1.02479	1.10859	0.00146656	558.177	2.2222e-59	102	0.0567757	0.0150438	0.0272899	0.0862616	1.05842	1.02767	1.09009	0.000160631	251.135	5.4824e-15		ukb-b-14177	Vascular/heart problems diagnosed by doctor: High blood pressure	MRC-IEU PIPELINE	Elsworth (2018)	MV IVW	DPW	176	0.012	0.017	-0.021	0.044	1.012	0.979	1.045	0.486	1007.41	2.12e-117	146	0.002	0.013	-0.024
					SI	117	0.0232115	0.0216334	-0.01919	0.065613	1.02348	0.980993	1.06781	0.283295			102	-0.0050002	0.0163741	-0.0370934	0.027093	0.995012	0.963586	1.02746	0.760082									ES	176	0.02	0.015	-0.009	0.049	1.021	0.991	1.051	0.171			146	0.015	0.009	-0.003
				MV MR Egger	DPW	117	0.0826663	0.0241109	0.0354089	0.129924	1.08618	1.03604	1.13874	0.000606738	548.781	4.25808e-58	102	0.0757438	0.0177953	0.0408651	0.110623	1.07869	1.04171	1.11697	2.07746e-05	242.009	5.55872e-14						MV MR Egger	DPW	176	0.04	0.02	0.001	0.079	1.041	1.001	1.082	0.0447	972.177	1.89e-111	146	0.015	0.017	-0.018
					SI	117	0.0409032	0.0249904	-0.00807802	0.0898844	1.04175	0.991955	1.09405	0.101682			102	0.014904	0.0191599	-0.0226495	0.0524575	1.01502	0.977605	1.05386	0.436643									ES	176	0.044	0.017	0.01	0.079	1.045	1.01	1.082	0.0112			146	0.022	0.011	0
					Intercept	117	-0.00042953	0.000307446	-0.00103212	0.000173064	0.999571	0.998968	1.00017	0.162386			102	-0.000457119	0.000236588	-0.000920832	6.59395e-06	0.999543	0.99908	1.00001	0.0533436									Intercept	176	-0.001	0	-0.001	0	0.999	0.999	1	0.0123			146	0	0	-0.001
ukb-b-7992	Diastolic blood pressure, automated reading	MRC-IEU PIPELINE	Elsworth (2018)	MV IVW	DPW	117	0.153946	0.0528749	0.0503108	0.25758	1.16643	1.0516	1.2938	0.00359689	753.193	2.11226e-94	96	0.134908	0.0327279	0.0707609	0.199054	1.14443	1.07332	1.22025	3.75435e-05	211.725	4.61797e-11		ukb-b-7992	Diastolic blood pressure, automated reading	MRC-IEU PIPELINE	Elsworth (2018)	MV IVW	DPW	176	0.091	0.042	0.009	0.173	1.095	1.009	1.189	0.0299	1231.53	1.41e-158	156	0.075	0.025	0.026
					SI	117	0.0147621	0.0571505	-0.0972529	0.126777	1.01487	0.907327	1.13516	0.796174			96	-0.00802053	0.0376759	-0.0818654	0.0658243	0.992012	0.921396	1.06804	0.831419									ES	176	-0.023	0.037	-0.096	0.05	0.977	0.909	1.052	0.54			156	-0.039	0.023	-0.084
				MV MR Egger	DPW	117	0.1982	0.0636425	0.0734612	0.32294	1.21921	1.07623	1.38118	0.00184395	743.123	5.93549e-93	96	0.14779	0.0397097	0.0699587	0.225621	1.15927	1.07246	1.2531	0.000197843	210.969	3.76469e-11						MV MR Egger	DPW	176	0.114	0.051	0.014	0.214	1.121	1.014	1.238	0.0254	1227.06	3.6e-158	156	0.093	0.03	0.034
					SI	117	0.0564673	0.0661566	-0.0731997	0.186134	1.05809	0.929415	1.20458	0.39336			96	0.00674509	0.045651	-0.0827309	0.0962211	1.00677	0.920599	1.101	0.882537									ES	176	-0.003	0.045	-0.091	0.084	0.997	0.913	1.088	0.94			156	-0.023	0.028	-0.077
					Intercept	117	-0.00101089	0.000813331	-0.00260502	0.000583239	0.99899	0.997398	1.00058	0.213904			96	-0.000315621	0.000546808	-0.00138737	0.000756123	0.999684	0.998614	1.00076	0.5638									Intercept	176	-0.001	0.001	-0.002	0.001	0.999	0.998	1.001	0.427			156	0	0	-0.001
ukb-b-20175	Systolic blood pressure, automated reading	MRC-IEU PIPELINE	Elsworth (2018)	MV IVW	DPW	117	0.204641	0.0513807	0.103935	0.305347	1.22708	1.10953	1.3571	6.80973e-05	707.867	4.45782e-86	108	0.200408	0.0420976	0.117896	0.282919	1.2219	1.12513	1.327	1.93074e-06	423.608	1.50671e-39		ukb-b-20175	Systolic blood pressure, automated reading	MRC-IEU PIPELINE	Elsworth (2018)	MV IVW	DPW	176	0.104	0.04	0.027	0.182	1.11	1.027	1.2	0.00837	1100.45	2.6e-134	157	0.121	0.029	0.065
					SI	117	-0.118619	0.0555409	-0.227479	-0.00975872	0.888146	0.796539	0.990289	0.0327036			108	-0.0953337	0.0471218	-0.187692	-0.00297491	0.90907	0.82887	0.99703	0.0430595									ES	176	-0.119	0.035	-0.188	-0.05	0.888	0.828	0.951	0.000757			157	-0.103	0.026	-0.154
				MV MR Egger	DPW	117	0.263596	0.0614739	0.143108	0.384085	1.3016	1.15385	1.46827	1.80336e-05	690.079	3.13785e-83	108	0.286189	0.0490734	0.190005	0.382373	1.33134	1.20926	1.46576	5.48119e-09	388.212	4.17003e-34						MV MR Egger	DPW	176	0.166	0.048	0.073	0.259	1.181	1.075	1.296	0.000489	1068.58	7e-129	157	0.168	0.034	0.102
					SI	117	-0.0630554	0.0639084	-0.188316	0.0622051	0.938891	0.828353	1.06418	0.323813			108	-0.00920535	0.0531896	-0.113457	0.0950462	0.990837	0.892743	1.09971	0.862599									ES	176	-0.067	0.042	-0.149	0.015	0.935	0.862	1.015	0.11			157	-0.06	0.031	-0.121
					Intercept	117	-0.0013468	0.000785668	-0.00288671	0.000193109	0.998654	0.997117	1.00019	0.0864901			108	-0.00199311	0.000644152	-0.00325565	-0.000730573	0.998009	0.99675	0.99927	0.0019737									Intercept	176	-0.002	0.001	-0.003	0	0.998	0.997	1	0.0231			157	-0.001	0	-0.002
ukb-b-14395	Medication for cholesterol, blood pressure or diabetes: Blood pressure medication	MRC-IEU PIPELINE	Elsworth (2018)	MV IVW	DPW	117	0.0722182	0.0203978	0.0322385	0.112198	1.07489	1.03276	1.11873	0.000399394	273.823	5.59291e-15	113	0.0751349	0.0188339	0.0382205	0.112049	1.07803	1.03896	1.11857	6.62555e-05	218.568	5.01212e-09		ukb-b-14395	Medication for cholesterol, blood pressure or diabetes: Blood pressure medication	MRC-IEU PIPELINE	Elsworth (2018)	MV IVW	DPW	176	0.025	0.017	-0.007	0.058	1.026	0.993	1.06	0.129	482.985	7.18e-31	169	0.026	0.014	-0.001
					SI	117	0.0155695	0.0220751	-0.0276976	0.0588366	1.01569	0.972682	1.0606	0.480625			113	0.00519154	0.0202391	-0.0344771	0.0448602	1.00521	0.96611	1.04588	0.797557									ES	176	0.019	0.015	-0.01	0.048	1.019	0.99	1.05	0.2			169	0.012	0.012	-0.012
				MV MR Egger	DPW	117	0.0900143	0.0245258	0.0419437	0.138085	1.09419	1.04284	1.14807	0.000242375	269.833	1.1679e-14	113	0.0861881	0.0225683	0.0419543	0.130422	1.09001	1.04285	1.13931	0.000133995	217.002	5.25322e-09						MV MR Egger	DPW	176	0.04	0.02	0	0.08	1.041	1	1.083	0.0485	478.542	1.8e-30	169	0.044	0.016	0.011
					SI	117	0.0323846	0.0255379	-0.0176697	0.0824389	1.03291	0.982485	1.08593	0.204763			113	0.0163153	0.0237972	-0.0303272	0.0629579	1.01645	0.970128	1.06498	0.492967									ES	176	0.032	0.018	-0.003	0.067	1.032	0.997	1.069	0.0771			169	0.026	0.014	-0.002
					Intercept	117	-0.000407406	0.000313817	-0.00102249	0.000207676	0.999593	0.998978	1.00021	0.194209			113	-0.000260492	0.000292413	-0.000833621	0.000312638	0.99974	0.999167	1.00031	0.373018									Intercept	176	0	0	-0.001	0	1	0.999	1	0.205			169	0	0	-0.001
ukb-b-11740	Medication for cholesterol, blood pressure or diabetes: Cholesterol lowering medication	MRC-IEU PIPELINE	Elsworth (2018)	MV IVW	DPW	117	0.0148026	0.0278311	-0.0397464	0.0693516	1.01491	0.961033	1.07181	0.594815	531.983	7.25643e-55	111	0.00404328	0.0242689	-0.0435238	0.0516104	1.00405	0.95741	1.05297	0.867682	191.852	1.65988e-06		ukb-b-11740	Medication for cholesterol, blood pressure or diabetes: Cholesterol lowering medication	MRC-IEU PIPELINE	Elsworth (2018)	MV IVW	DPW	176	0.002	0.016	-0.029	0.033	1.002	0.972	1.034	0.886	442.645	2.4e-25	169	-0.019	0.017	-0.052
					SI	117	0.0387231	0.0301197	-0.0203114	0.0977577	1.03948	0.979893	1.1027	0.198568			111	0.0584648	0.0199562	0.0193505	0.097579	1.06021	1.01954	1.1025	0.00339346									ES	176	0.038	0.014	0.011	0.066	1.039	1.011	1.068	0.00645			169	0.047	0.012	0.024
				MV MR Egger	DPW	117	0.0363099	0.0335172	-0.0293838	0.102004	1.03698	0.971044	1.10739	0.278665	525.903	3.68367e-54	111	0.0132551	0.032134	-0.0497275	0.0762377	1.01334	0.951489	1.07922	0.679977	191.509	1.32951e-06						MV MR Egger	DPW	176	0.009	0.019	-0.028	0.046	1.009	0.972	1.048	0.638	441.663	2.02e-25	169	-0.022	0.022	-0.065
					SI	117	0.0590423	0.0348992	-0.0093601	0.127445	1.06082	0.990684	1.13592	0.0906849			111	0.0629102	0.022439	0.0189298	0.106891	1.06493	1.01911	1.11281	0.00505341									ES	176	0.044	0.017	0.011	0.077	1.045	1.011	1.08	0.00899			169	0.046	0.013	0.019
					Intercept	117	-0.000492336	0.000428852	-0.00133289	0.000348214	0.999508	0.998668	1.00035	0.250955			111	-0.000134381	0.000305728	-0.000733608	0.000464846	0.999866	0.999267	1.00046	0.660266									Intercept	176	0	0	-0.001	0	1	0.999	1	0.535			169	0	0	0
HERMES HF	Heart failure	HERMES		MV IVW	DPW	117	0.0198377	0.110634	-0.197005	0.236681	1.02004	0.821186	1.26704	0.857695	198.635	2.10584e-06	113	0.125341	0.099358	-0.0694003	0.320083	1.13354	0.932953	1.37724	0.207124	146.613	0.0132955
					SI	117	0.541701	0.112649	0.320909	0.762493	1.71893	1.37838	2.14361	1.51872e-06			113	0.474155	0.0995336	0.279069	0.66924	1.60666	1.3219	1.95275
				MV EGGER	DPW	117	0.0199697	0.136911	-0.248376	0.288316	1.02017	0.780066	1.33418	0.884033	198.635	1.57474e-06	113	0.10382	0.12213	-0.135555	0.343195	1.1094	0.873231	1.40944	1.90012e-06	146.488	0.0114591
					SI	117	0.541807	0.130167	0.28668	0.796935	1.71911	1.332	2.21873	3.14917e-05			113	0.456043	0.116203	0.228285	0.683801	1.57782	1.25644	1.98139	0.395282
					INTERCEPT	117	-2.70214e-06	0.00163792	-0.00321303	0.00320762	0.999997	0.996792	1.00321	0.998684			113	0.00044554	0.00145837	-0.00241287	0.00330395	1.00045	0.99759	1.00331	8.68987e-05
																									0.759981
MRI LVEDV	MRI-derived left ventricular end - diastolic volume		Pirruccello (2020)	MV IVW	DPW	117	0.18326	0.0814809	0.0235575	0.342963	1.20113	1.02384	1.40912	0.024505	222.693	7.09874e-09	112	0.189215	0.0704841	0.0510657	0.327364	1.2083	1.05239	1.38731		142.279	0.0207912
					SI	117	-0.0501829	0.088244	-0.223141	0.122775	0.951055	0.800002	1.13063	0.569571			112	-0.070513	0.0727722	-0.213147	0.0721206	0.931916	0.808038	1.07478	0.00726386
				MV EGGER	DPW	117	0.101584	0.0976316	-0.089774	0.292942	1.10692	0.914138	1.34036	0.298116	218.382	1.47904e-08	112	0.134867	0.084101	-0.0299708	0.299705	1.14438	0.970474	1.34946	0.332568	140.485	0.0227397
					SI	117	-0.127767	0.101872	-0.327435	0.0719019	0.880059	0.72077	1.07455	0.209772			112	-0.120664	0.084169	-0.285635	0.0443077	0.886332	0.751537	1.0453	0.108795
					INTERCEPT	117	0.00187641	0.0012508	-0.000575149	0.00432797	1.00188	0.999425	1.00434	0.13357			112	0.00121833	0.00103281	-0.000805966	0.00324263	1.00122	0.999194	1.00325	0.15169
																									0.238146
MRI LVEDVI	MRI-derived left ventricular end - diastolic volume (BSA indexed)		Pirruccello (2020)	MV IVW	DPW	117	0.158825	0.0820576	-0.00200774	0.319658	1.17213	0.997994	1.37666	0.052925	157.346	0.00536943	115	0.163115	0.0768554	0.0124779	0.313751	1.17717	1.01256	1.36855		132.117	0.105642
					SI	117	-0.276013	0.0888929	-0.450243	-0.101783	0.758803	0.637473	0.903226	0.00190276			115	-0.287084	0.0822077	-0.448211	-0.125957	0.750449	0.63877	0.881653	0.0338079
				MV EGGER	DPW	117	0.0470615	0.0974919	-0.144023	0.238146	1.04819	0.865868	1.26889	0.629293	151.72	0.0104721	115	0.0595706	0.0912779	-0.119334	0.238475	1.06138	0.887511	1.26931	0.000479102	127.399	0.151675
					SI	117	-0.382208	0.101755	-0.581649	-0.182768	0.682353	0.558976	0.832962	0.000172551			115	-0.384277	0.0940882	-0.56869	-0.199864	0.680943	0.566267	0.818842	0.513996
					INTERCEPT	117	0.00256836	0.00124921	0.000119906	0.00501682	1.00257	1.00012	1.00503	0.0397839			115	0.0023557	0.00115671	8.85535e-05	0.00462284	1.00236	1.00009	1.00463	4.42241e-05
																									0.0416945
MRI LVEF	MRI-derived left ventricular ejection fraction		Pirruccello (2020)	MV IVW	DPW	117	-0.0436316	0.0825269	-0.205384	0.118121	0.957307	0.814334	1.12538	0.597017	165.563	0.00142041	114	-0.112096	0.0766042	-0.26224	0.0380485	0.893959	0.769326	1.03878		132.76	0.0879419
					SI	117	-0.083152	0.0893552	-0.258288	0.0919841	0.920211	0.772373	1.09635	0.352071			114	-0.0942478	0.0813768	-0.253746	0.0652508	0.910057	0.775889	1.06743	0.143382
				MV EGGER	DPW	117	0.0153557	0.0993705	-0.179411	0.210122	1.01547	0.835763	1.23383	0.877192	163.934	0.00152844	114	-0.0636203	0.0926693	-0.245252	0.118012	0.938361	0.782507	1.12526	0.246797	131.732	0.0873438
					SI	117	-0.0271625	0.103646	-0.230309	0.175984	0.973203	0.794288	1.19242	0.793267			114	-0.0499969	0.0942884	-0.234802	0.134808	0.951232	0.790727	1.14432	0.492379
					INTERCEPT	117	-0.00135452	0.00127267	-0.00384895	0.0011399	0.998646	0.996158	1.00114	0.287184			114	-0.00108172	0.00116217	-0.00335957	0.00119612	0.998919	0.996646	1.0012	0.595935
																									0.351966
MRI LVESV	MRI-derived left ventricular end - systolic volume		Pirruccello (2020)	MV IVW	DPW	117	0.145397	0.0834036	-0.018074	0.308868	1.1565	0.982088	1.36188	0.0812821	219.171	1.7045e-08	112	0.255708	0.0708864	0.116771	0.394645	1.29138	1.12386	1.48386		142.4	0.0204486
					SI	117	0.00853436	0.0903045	-0.168462	0.185531	1.00857	0.844963	1.20386	0.924707			112	-0.0457176	0.0762004	-0.19507	0.103635	0.955312	0.822777	1.1092	0.00030941
				MV EGGER	DPW	117	0.0616998	0.0999385	-0.13418	0.257579	1.06364	0.874433	1.29379	0.536986	214.919	3.46776e-08	112	0.163809	0.0839035	-0.000641479	0.32826	1.17799	0.999359	1.38855	0.548529	137.437	0.0340463
					SI	117	-0.0709436	0.104251	-0.275275	0.133387	0.931514	0.759364	1.14269	0.496181			112	-0.137044	0.0881731	-0.309864	0.0357748	0.871931	0.733547	1.03642	0.0508961
					INTERCEPT	117	0.00192227	0.00128011	-0.000586747	0.0044313	1.00192	0.999413	1.00444	0.133189			112	0.00212323	0.00107018	2.5669e-05	0.00422079	1.00213	1.00003	1.00423	0.120121
																									0.0472574
MRI LVESVi	MRI-derived left ventricular end - systolic volume (BSA indexed)		Pirruccello (2020)	MV IVW	DPW	117	0.136902	0.0831543	-0.0260807	0.299884	1.14672	0.974256	1.3497	0.09969	170.359	0.0006169	115	0.171442	0.0775507	0.0194421	0.323441	1.18701	1.01963	1.38187		143.457	0.0279684
					SI	117	-0.125086	0.0900673	-0.301618	0.0514457	0.882421	0.739621	1.05279	0.164891			115	-0.153425	0.0837639	-0.317602	0.0107526	0.857765	0.727893	1.01081	0.0270565
				MV EGGER	DPW	117	0.0359178	0.0991732	-0.158462	0.230297	1.03657	0.853456	1.25897	0.717223	165.517	0.00116632	115	0.0836803	0.0927987	-0.098205	0.265566	1.08728	0.906463	1.30417	0.0670062	139.887	0.038238
					SI	117	-0.221029	0.103495	-0.42388	-0.0181786	0.801693	0.654502	0.981986	0.0327083			115	-0.235447	0.0962119	-0.424022	-0.0468714	0.790218	0.654409	0.95421	0.367195
					INTERCEPT	117	0.00232028	0.00127065	-0.000170188	0.00481074	1.00232	0.99983	1.00482	0.067841			115	0.00199622	0.00118078	-0.000318097	0.00431054	1.002	0.999682	1.00432	0.0143983
																									0.0909126
MRI SV	MRI-derived stroke volume		Pirruccello (2020)	MV IVW	DPW	117	0.1647	0.0778334	0.0121465	0.317254	1.17904	1.01222	1.37335	0.0343399	177.81	0.000155944	115	0.194056	0.0725479	0.0518622	0.33625	1.21416	1.05323	1.39969		149.542	0.0121465
					SI	117	-0.0808373	0.0843066	-0.246078	0.0844037	0.922344	0.781861	1.08807	0.337635			115	-0.112162	0.0785109	-0.266043	0.0417196	0.8939	0.766406	1.0426	0.00747586
				MV EGGER	DPW	117	0.0909631	0.0933576	-0.0920178	0.273944	1.09523	0.912089	1.31514	0.329882	174.734	0.000221053	115	0.129848	0.0872281	-0.0411185	0.300815	1.13866	0.959715	1.35096	0.153115	147.264	0.0142716
					SI	117	-0.150868	0.0974194	-0.34181	0.0400736	0.859961	0.710483	1.04089	0.121466			115	-0.172364	0.0906424	-0.350023	0.00529566	0.841673	0.704672	1.00531	0.13659
					INTERCEPT	117	0.00169409	0.00119605	-0.000650157	0.00403834	1.0017	0.99935	1.00405	0.156655			115	0.00146043	0.00110951	-0.000714212	0.00363508	1.00146	0.999286	1.00364	0.0572266
																									0.188079
MRI SVI	MRI-derived stroke volume (BSA indexed)		Pirruccello (2020)	MV IVW	DPW	117	0.12237	0.0790214	-0.0325124	0.277252	1.13017	0.96801	1.3195	0.121487	136.541	0.0832392	117	0.12237	0.0790214	-0.0325124	0.277252	1.13017	0.96801	1.3195		136.541	0.0832392
					SI	117	-0.341779	0.08561	-0.509574	-0.173983	0.710505	0.600751	0.840311	6.54431e-05			117	-0.341779	0.08561	-0.509574	-0.173983	0.710505	0.600751	0.840311	0.121487
				MV EGGER	DPW	117	0.021714	0.0941026	-0.162727	0.206155	1.02195	0.849823	1.22894	0.81751	132.271	0.116151	117	0.021714	0.0941026	-0.162727	0.206155	1.02195	0.849823	1.22894	6.54431e-05	132.271	0.116151
					SI	117	-0.437401	0.0982184	-0.62991	-0.244893	0.645712	0.53264	0.782788	8.45387e-06			117	-0.437401	0.0982184	-0.62991	-0.244893	0.645712	0.53264	0.782788	0.81751
					INTERCEPT	117	0.00231302	0.00120574	-5.02304e-05	0.00467627	1.00232	0.99995	1.00469	0.0550678			117	0.00231302	0.00120574	-5.02304e-05	0.00467627	1.00232	0.99995	1.00469	8.45387e-06
																									0.0550678
Abbreviations:
beta	MVMR effect size
se	standard error of effect size
lCI	lower bound of 95% two-sided confidence interval for effect size estimate
uCI	upper bound of 95% two-sided confidence interval for effect size estimate
OR	odds ratio equal to EXP(beta)
ORlCI	lower bound of 95% two-sided confidence interval for odds ratio
ORuCI	upper bound of 95% two-sided confidence interval for odds ratio
Het Stat	heterogenity test statistics
Het p-value	heterogenity test p-value
[truncated: 7 more columns]
