# Supplementary material for: Evaluating the relationship between alcohol consumption, tobacco use, and cardiovascular disease: A multivariable Mendelian randomization study
Source: PLoS Med. 2020 Dec 4;17(12):e1003410. doi: 10.1371/journal.pmed.1003410 (PMC7717538; doi:10.1371/journal.pmed.1003410)
Supplement: S6 Table — (XLSX) [file pmed.1003410.s008.xlsx]

## Sheet: S6 Table
S6 Table. Single variable MR results from primary alcohol consumption and smoking exposures on FinnGen Datafreeze 3 CVD outcomes
EXPOSURE DRINKS PER WEEK (GSCAN)																								EXPOSURE SMOKING INITIATION (GSCAN)
												HETEROGENITY				PLEIOTROPY			DIRECTIONALITY																	HETEROGENEITY				PLEIOTROPY			DIRECTIONALITY
Outcome		Method	N SNPs	beta	se	lCI	uCI	OR	OR lCI	OR uCI	p-value	method	Q	Q df	Q p-value	Egger interept	se	p-value	SNP r2 exposure	SNP r2 outcome	Correct causal direction	Steiger p-value		Outcome		Method	N SNPs	beta	se	lCI	uCI	OR	OR lCI	OR uCI	p-value	method	Q	Q df	Q p-value	Egger intercept	SE	p-value	SNP r2 Exposure	snp_r2.outcome	Correct causal direction	Steiger p-value
Venous thromboembolism (VTE)		MR Egger	67	-0.33803	0.741393	-1.79116	1.1151	0.713174	0.166767	3.04987	0.649953	MR Egger	92.9692	65	0.0130001	0.00241075	0.00885103	0.786201	0.00338355	0.000688534	TRUE	3.31517e-28		Venous thromboembolism (VTE)		MR Egger	198	0.0380987	0.413648	-0.772651	0.848848	1.03883	0.461787	2.33695	0.926709	MR Egger	234.327	196	0.0317629	-0.00013255	0.00774149	0.986357	0.00697623	0.00172832	TRUE	4.68293e-49
		Weighted median	67	0.0814465	0.394543	-0.691858	0.854751	1.08486	0.500645	2.35079	0.836453	Inverse variance weighted	93.0753	66	0.0157401											Weighted median	198	0.0381365	0.133336	-0.223202	0.299475	1.03887	0.799953	1.34915	0.774865	Inverse variance weighted	234.328	197	0.0354219
		Inverse variance weighted	67	-0.152574	0.291259	-0.723441	0.418293	0.858495	0.48508	1.51937	0.600387															Inverse variance weighted	198	0.031209	0.0956119	-0.15619	0.218608	1.0317	0.855396	1.24434	0.744112
		Simple mode	67	0.495607	0.949218	-1.36486	2.35607	1.64149	0.255416	10.5495	0.603334															Simple mode	198	-0.415781	0.44181	-1.28173	0.450167	0.659825	0.277557	1.56857	0.347814
		Weighted mode	67	0.304097	0.628172	-0.92712	1.53531	1.3554	0.395692	4.64279	0.629919															Weighted mode	198	-0.436666	0.438671	-1.29646	0.42313	0.646187	0.273498	1.52673	0.320749
	Outlier corrected	MR Egger	66	-0.26511	0.697595	-1.6324	1.10218	0.767122	0.195461	3.01071	0.705178	MR Egger	80.9497	64	0.0747971	0.000214932	0.00835379	0.979554	0.0033391	0.000603903	TRUE	2.24219e-30			Outlier corrected	MR Egger	196	-0.0864955	0.393071	-0.856915	0.683924	0.91714	0.42447	1.98164	0.826063	MR Egger	208.207	194	0.230255	0.00307959	0.00737043	0.676533	0.00691607	0.0015414	TRUE	1.53667e-53
		Weighted median	66	0.0491351	0.412673	-0.759703	0.857973	1.05036	0.467805	2.35838	0.905223	Inverse variance weighted	80.9506	65	0.0875573											Weighted median	196	0.0467715	0.130023	-0.208074	0.301617	1.04788	0.812147	1.35204	0.719059	Inverse variance weighted	208.394	195	0.242937
		Inverse variance weighted	66	-0.248644	0.275434	-0.788494	0.291207	0.779858	0.454529	1.33804	0.366667															Inverse variance weighted	196	0.0732577	0.0910284	-0.105158	0.251673	1.07601	0.900182	1.28618	0.420947
		Simple mode	66	0.505005	0.942124	-1.34156	2.35157	1.65699	0.261438	10.502	0.593769															Simple mode	196	-0.438242	0.466456	-1.3525	0.476011	0.645169	0.258594	1.60964	0.348628
		Weighted mode	66	0.306339	0.662724	-0.9926	1.60528	1.35844	0.370612	4.97924	0.645452															Weighted mode	196	-0.478954	0.445787	-1.3527	0.394788	0.619431	0.258542	1.48407	0.28397
Transient ischemic attack (TIA)		MR Egger	67	-0.124063	0.611667	-1.32293	1.0748	0.883324	0.266354	2.92942	0.839903	MR Egger	61.5315	65	0.5991	0.00391591	0.00729034	0.593007	0.00338355	0.000459436	TRUE	8.87631e-37		Transient ischemic attack		MR Egger	198	0.372486	0.394415	-0.400567	1.14554	1.45134	0.66994	3.14414	0.346127	MR Egger	223.133	196	0.0892884	-0.00263592	0.00738181	0.721414	0.00697623	0.00170047	TRUE	8.1559e-50
		Weighted median	67	0.390082	0.375185	-0.345281	1.12545	1.4771	0.708021	3.08159	0.298477	Inverse variance weighted	61.82	66	0.62302											Weighted median	198	0.347599	0.129851	0.0930923	0.602107	1.41567	1.09756	1.82596	0.00743027	Inverse variance weighted	223.278	197	0.0963838
		Inverse variance weighted	67	0.178078	0.240265	-0.292841	0.648996	1.19492	0.746141	1.91362	0.458589															Inverse variance weighted	198	0.235484	0.0912297	0.0566736	0.414294	1.26552	1.05831	1.5133	0.00984522
		Simple mode	67	0.503208	0.781214	-1.02797	2.03439	1.65402	0.357732	7.64757	0.521719															Simple mode	198	0.512721	0.397981	-0.267321	1.29276	1.66983	0.765427	3.64284	0.19915
		Weighted mode	67	0.588647	0.608768	-0.604539	1.78183	1.80155	0.546326	5.94073	0.3371															Weighted mode	198	0.489902	0.334033	-0.164802	1.14461	1.63216	0.848061	3.1412	0.144072
Subarachnoid haemmorrhage		MR Egger	67	1.85144	1.70197	-1.48442	5.18729	6.36898	0.226635	178.984	0.28069	MR Egger	82.7305	65	0.0681228	-0.014952	0.0202966	0.463972	0.00338355	0.000625087	TRUE	2.65827e-30		Subarachnoid haemmhorrage		MR Egger	198	1.13173	1.01221	-0.852209	3.11566	3.10101	0.426472	22.5484	0.264904	MR Egger	240.672	196	0.0162717	-0.0176647	0.0189441	0.352244	0.00697623	0.00178963	TRUE	1.99586e-47
		Weighted median	67	1.27712	0.925466	-0.53679	3.09104	3.58631	0.584622	21.9999	0.167593	Inverse variance weighted	83.4212	66	0.0725316											Weighted median	198	0.000411955	0.330371	-0.647116	0.64794	1.00041	0.523553	1.9116	0.999005	Inverse variance weighted	241.74	197	0.0163438
		Inverse variance weighted	67	0.698595	0.666761	-0.608256	2.00545	2.01093	0.544299	7.42941	0.294756															Inverse variance weighted	198	0.213563	0.234463	-0.245984	0.67311	1.23808	0.781935	1.96033	0.362368
		Simple mode	67	1.82858	2.02177	-2.13408	5.79124	6.22502	0.118353	327.418	0.369049															Simple mode	198	-0.558261	0.92362	-2.36856	1.25203	0.572203	0.0936159	3.49745	0.546255
		Weighted mode	67	1.42296	1.29213	-1.10961	3.95553	4.14939	0.329687	52.2235	0.274787															Weighted mode	198	-0.445272	0.797643	-2.00865	1.11811	0.64065	0.134169	3.05906	0.577318
Stroke		MR Egger	67	-2.41324	2.55645	-7.42389	2.5974	0.0895244	0.000596824	13.4288	0.348674	MR Egger	62.6818	65	0.558474	0.027088	0.0304869	0.377541	0.00338355	0.000468641	TRUE	2.26178e-36			Outlier corrected	MR Egger	197	1.10646	0.993031	-0.839876	3.05281	3.02365	0.431764	21.1747	0.266552	MR Egger	230.438	195	0.041877	-0.0180432	0.0185848	0.332822	0.00694006	0.00171165	TRUE	5.1161e-49
		Weighted median	67	0.108923	1.63434	-3.09438	3.31223	1.11508	0.045303	27.4462	0.946863	Inverse variance weighted	63.4713	66	0.565418											Weighted median	197	-0.00912926	0.323878	-0.64393	0.625671	0.990912	0.525224	1.8695	0.977513	Inverse variance weighted	231.552	196	0.0417707
		Inverse variance weighted	67	-0.325169	1.00627	-2.29746	1.64712	0.722405	0.100514	5.19202	0.746587															Inverse variance weighted	197	0.168726	0.23056	-0.283171	0.620623	1.1838	0.753391	1.86009	0.464284
		Simple mode	67	4.16434	3.71667	-3.12033	11.449	64.3504	0.0441427	93808.7	0.266582															Simple mode	197	-0.536876	0.987127	-2.47165	1.39789	0.584571	0.0844458	4.04667	0.587144
		Weighted mode	67	1.95049	2.69357	-3.3289	7.22989	7.03215	0.0358323	1380.07	0.471546															Weighted mode	197	-0.482193	0.781255	-2.01345	1.04907	0.617428	0.133527	2.85499	0.537817
	Outlier corrected	MR Egger	67	-2.41324	2.55645	-7.42389	2.5974	0.0895244	0.000596824	13.4288	0.348674	MR Egger	62.6818	65	0.558474	0.027088	0.0304869	0.377541	0.00338355	0.000468641	TRUE	2.26178e-36		Stroke		MR Egger	198	1.63889	1.39399	-1.09332	4.3711	5.14945	0.335101	79.1309	0.241147	MR Egger	190.039	196	0.606572	-0.0255519	0.0260936	0.328668	0.00697623	0.00141518	TRUE	2.32e-58
		Weighted median	67	0.108923	1.63434	-3.09438	3.31223	1.11508	0.045303	27.4462	0.946863	Inverse variance weighted	63.4713	66	0.565418											Weighted median	198	0.711847	0.494348	-0.257076	1.68077	2.03775	0.773309	5.36969	0.149876	Inverse variance weighted	190.998	197	0.607114
		Inverse variance weighted	67	-0.325169	1.00627	-2.29746	1.64712	0.722405	0.100514	5.19202	0.746587															Inverse variance weighted	198	0.311002	0.323052	-0.32218	0.944184	1.36479	0.724568	2.57071	0.335699
		Simple mode	67	4.16434	3.71667	-3.12033	11.449	64.3504	0.0441427	93808.7	0.266582															Simple mode	198	1.25426	1.406	-1.5015	4.01002	3.50524	0.222795	55.1482	0.373441
		Weighted mode	67	1.95049	2.69357	-3.3289	7.22989	7.03215	0.0358323	1380.07	0.471546															Weighted mode	198	0.967369	1.14413	-1.27512	3.20986	2.63101	0.279398	24.7756	0.398853
Peripheral artery disease (PAD)		MR Egger	67	-0.0638483	0.737192	-1.50874	1.38105	0.938147	0.221188	3.97907	0.931248	MR Egger	69.2014	65	0.337594	0.0033681	0.00879612	0.703038	0.00338355	0.000515522	TRUE	2.13644e-34		Peripheral artery disease		MR Egger	198	0.550938	0.434563	-0.300805	1.40268	1.73488	0.740222	4.06609	0.206374	MR Egger	178.056	196	0.81636	-0.00124583	0.00813305	0.878413	0.00697623	0.00148451	TRUE	3.81641e-56
		Weighted median	67	-0.0433575	0.447129	-0.91973	0.833015	0.957569	0.398627	2.30024	0.922751	Inverse variance weighted	69.3575	66	0.364956											Weighted median	198	0.371073	0.154233	0.0687756	0.67337	1.44929	1.0712	1.96083	0.0161318	Inverse variance weighted	178.08	197	0.829365
		Inverse variance weighted	67	0.1955	0.289141	-0.371217	0.762216	1.21592	0.689894	2.14302	0.498952															Inverse variance weighted	198	0.486183	0.100695	0.28882	0.683546	1.6261	1.33485	1.98089	1.37734e-06
		Simple mode	67	-0.0195318	0.864887	-1.71471	1.67565	0.980658	0.180016	5.34225	0.982051															Simple mode	198	0.204022	0.484749	-0.746086	1.15413	1.22632	0.474219	3.17126	0.6743
		Weighted mode	67	0.0599507	0.619656	-1.15458	1.27448	1.06178	0.315191	3.57683	0.923219															Weighted mode	198	0.160883	0.415584	-0.653661	0.975426	1.17455	0.520138	2.6523	0.699082
Left bundle branch block (LBBB)		MR Egger	67	-5.06054	2.18493	-9.343	-0.778084	0.00634213	8.75766e-05	1.00636	0.0237163	MR Egger	80.511	65	0.0929896	0.0580089	0.0261638	0.0301162	0.00338355	0.000643077	TRUE	1.08974e-29		Left bundle branch block (LBBB)		MR Egger	198	-0.371288	1.24286	-2.8073	2.06472	0.689845	0.0603679	7.88311	0.765458	MR Egger	204.572	196	0.322638	0.00226232	0.0232618	0.922623	0.00697623	0.0013533	TRUE	2.01395e-60
		Weighted median	67	-1.48486	1.23392	-3.90334	0.933617	0.226534	0.0201744	1.25425	0.228833	Inverse variance weighted	86.5998	66	0.0454066											Weighted median	198	-0.428815	0.402638	-1.21799	0.360356	0.651281	0.295826	1.43384	0.286871	Inverse variance weighted	204.581	197	0.340667
		Inverse variance weighted	67	-0.621416	0.900329	-2.38606	1.14323	0.537183	0.0919913	1.71118	0.490062															Inverse variance weighted	198	-0.2537	0.287158	-0.81653	0.309129	0.775924	0.441963	1.36224	0.376973
		Simple mode	67	-2.18746	2.66438	-7.40964	3.03472	0.112201	0.000605387	1.11874	0.414601															Simple mode	198	-0.163409	1.25153	-2.61641	2.28959	0.849244	0.0730646	9.87093	0.896251
		Weighted mode	67	-2.18746	1.76031	-5.63767	1.26276	0.112201	0.00356114	1.11874	0.218393															Weighted mode	198	-0.220564	0.977569	-2.1366	1.69547	0.802066	0.118056	5.44921	0.821727
																									Outlier corrected	MR Egger	197	-0.376946	1.24523	-2.81759	2.0637	0.685953	0.0597497	7.87504	0.762431	MR Egger	204.288	195	0.309714	0.00217728	0.0233057	0.925664	0.00694006	0.00151265	TRUE	9.41618e-55
Right bundle branch block (RBBB)		MR Egger	67	-2.05289	2.81885	-7.57784	3.47205	0.128363	0.000511667	32.2026	0.469061	MR Egger	63.0435	65	0.545655	0.0390291	0.0337051	0.251118	0.00338355	0.000479865	TRUE	6.93896e-36				Weighted median	197	-0.437663	0.419079	-1.25906	0.383733	0.645544	0.283921	1.46775	0.296327	Inverse variance weighted	204.297	196	0.327496
		Weighted median	67	-0.0325845	1.77504	-3.51166	3.44649	0.967941	0.0298474	31.39	0.985354	Inverse variance weighted	64.3843	66	0.533314											Inverse variance weighted	197	-0.263792	0.288336	-0.828931	0.301347	0.768133	0.436516	1.35168	0.360256
		Inverse variance weighted	67	0.942574	1.11986	-1.25236	3.1375	2.56658	0.28583	23.0463	0.399963															Simple mode	197	-0.221373	1.19265	-2.55897	2.11622	0.801418	0.0773846	8.29972	0.852939
		Simple mode	67	1.30002	4.06514	-6.66765	9.2677	3.66938	0.00127138	10590.3	0.750132															Weighted mode	197	-0.221373	0.994902	-2.17138	1.72864	0.801418	0.11402	5.63296	0.824151
		Weighted mode	67	-0.337384	2.78293	-5.79192	5.11715	0.713635	0.00305211	166.86	0.903875
																								Right bundle branch block (LBBB)		MR Egger	198	-0.667361	1.72954	-4.05726	2.72254	0.513061	0.0172963	15.219	0.700019	MR Egger	183.337	196	0.732376	0.0103381	0.0323735	0.74981	0.00697623	0.00151429	TRUE	3.195e-55
	Outlier corrected	MR Egger	67	-5.06054	2.18493	-9.343	-0.778084	0.00634213	8.75766e-05	0.459285	0.0237163	MR Egger	80.511	65	0.0929896	0.0580089	0.0261638	0.0301162	0.00338355	0.000643077	TRUE	1.08974e-29				Weighted median	198	0.0900711	0.599565	-1.08508	1.26522	1.09425	0.337876	3.54386	0.880585	Inverse variance weighted	183.439	197	0.747207
		Weighted median	67	-1.48486	1.23392	-3.90334	0.933617	0.226534	0.0201744	2.54369	0.228833	Inverse variance weighted	86.5998	66	0.0454066											Inverse variance weighted	198	-0.130095	0.40091	-0.915878	0.655688	0.878012	0.400165	1.92647	0.74556
		Inverse variance weighted	67	-0.621416	0.900329	-2.38606	1.14323	0.537183	0.0919913	3.13688	0.490062															Simple mode	198	1.07382	2.10599	-3.05393	5.20156	2.92653	0.0471734	181.555	0.610701
		Simple mode	67	-2.18746	2.66438	-7.40964	3.03472	0.112201	0.000605387	20.7952	0.414601															Weighted mode	198	1.37407	1.8687	-2.28858	5.03672	3.95139	0.10141	153.964	0.463027
		Weighted mode	67	-2.18746	1.76031	-5.63767	1.26276	0.112201	0.00356114	3.53515	0.218393
																								Other aneurysm		MR Egger	198	1.85341	1.40273	-0.895946	4.60277	6.38157	0.408221	99.7606	0.187946	MR Egger	196.199	196	0.482557	-0.0368864	0.0262544	0.161615	0.00697623	0.00146155	TRUE	7.22444e-57
Other aneurysm		MR Egger	67	-4.7794	2.29694	-9.28139	-0.277404	0.00840106	9.31416e-05	0.757748	0.0414	MR Egger	56.1433	65	0.775163	0.0512042	0.0274282	0.0664346	0.00338355	0.000445951	TRUE	2.19502e-37				Weighted median	198	-0.554757	0.465256	-1.46666	0.357144	0.574212	0.230695	1.42924	0.233116	Inverse variance weighted	198.175	197	0.463085
		Weighted median	67	-1.75803	1.47209	-4.64333	1.12727	0.172384	0.00962556	3.08722	0.232384	Inverse variance weighted	59.6284	66	0.696706											Inverse variance weighted	198	-0.0636748	0.326027	-0.702688	0.575338	0.93831	0.495252	1.77773	0.845154
		Inverse variance weighted	67	-0.841748	0.909372	-2.62412	0.940621	0.430957	0.0725038	2.56157	0.354635															Simple mode	198	-1.10635	1.3697	-3.79097	1.57827	0.330763	0.0225737	4.84655	0.42022
		Simple mode	67	-4.3107	2.88496	-9.96521	1.34382	0.0134242	4.70071e-05	3.83366	0.13989															Weighted mode	198	-0.72049	1.2149	-3.10169	1.66071	0.486514	0.0449731	5.26305	0.553831
		Weighted mode	67	-2.88567	2.05444	-6.91238	1.14104	0.0558176	0.000995391	3.13003	0.16483
																								Heart failure, strict		MR Egger	198	0.00462188	0.352671	-0.686614	0.695858	1.00463	0.503277	2.00543	0.989557	MR Egger	202.43	196	0.361349	0.00373389	0.00660009	0.572222	0.00697623	0.0015407	TRUE	2.03509e-54
Heartfailure, strict definition		MR Egger	67	-0.428295	0.647735	-1.69786	0.841266	0.651619	0.183076	2.3193	0.510809	MR Egger	83.7009	65	0.0591242	0.00434372	0.00772465	0.575832	0.00338355	0.000621199	TRUE	1.95051e-30				Weighted median	198	0.0685752	0.124754	-0.175942	0.313093	1.07098	0.838666	1.36765	0.582536	Inverse variance weighted	202.76	197	0.374131
		Weighted median	67	-0.204694	0.346957	-0.88473	0.475342	0.814897	0.412826	1.60856	0.555212	Inverse variance weighted	84.1081	66	0.0657474											Inverse variance weighted	198	0.198713	0.0815511	0.0388731	0.358553	1.21983	1.03964	1.43126	0.0148231
		Inverse variance weighted	67	-0.0935746	0.254093	-0.591597	0.404448	0.91067	0.553443	1.49848	0.712673															Simple mode	198	-0.120013	0.354339	-0.814518	0.574492	0.886909	0.442853	1.77623	0.735199
		Simple mode	67	-0.294513	0.683991	-1.63514	1.04611	0.744894	0.194926	2.84655	0.668176															Weighted mode	198	-0.0400972	0.323745	-0.674637	0.594443	0.960696	0.509341	1.81202	0.901557
		Weighted mode	67	-0.39568	0.426888	-1.23238	0.44102	0.673222	0.291598	1.55429	0.357358
																								Heart failure, all cause		MR Egger	198	0.160812	0.281303	-0.390541	0.712165	1.17446	0.676691	2.0384	0.568201	MR Egger	238.054	196	0.0215973	0.000708516	0.00526483	0.893086	0.00697623	0.00183728	TRUE	3.37644e-46
Heart failure, all cause		MR Egger	67	-0.0494888	0.73637	-1.49277	1.3938	0.951716	0.224748	4.03012	0.946624	MR Egger	85.7046	65	0.0436676	0.00348883	0.00812633	0.669107	0.00304932	0.000649193	TRUE	1.10394e-24				Weighted median	198	0.151155	0.0914909	-0.0281676	0.330477	1.16318	0.972225	1.39163	0.0985087	Inverse variance weighted	238.076	197	0.0241965
		Weighted median	67	0.147194	0.257632	-0.357765	0.652153	1.15858	0.699238	1.91967	0.567772	Inverse variance weighted	85.9476	66	0.0501306											Inverse variance weighted	198	0.197638	0.065013	0.0702128	0.325064	1.21852	1.07274	1.38412	0.00236593
		Inverse variance weighted	67	0.254236	0.203081	-0.143802	0.652274	1.28948	0.866059	1.9199	0.210608															Simple mode	198	-0.133944	0.297937	-0.717901	0.450013	0.874639	0.487775	1.56833	0.653514
		Simple mode	67	0.115096	0.614243	-1.08882	1.31901	1.12198	0.336614	3.73972	0.851939															Weighted mode	198	0.0427513	0.239508	-0.426684	0.512187	1.04368	0.65267	1.66894	0.858516
		Weighted mode	67	0.0393454	0.460325	-0.862892	0.941583	1.04013	0.42194	2.56404	0.932144
																								Ischemic heart diseas e		MR Egger	198	-0.217769	0.265014	-0.737197	0.30166	0.804311	0.478453	1.3521	0.412232	MR Egger	204.224	196	0.328784	0.00698357	0.00495907	0.160643	0.00697623	0.00156294	TRUE	9.45998e-54
	Outlier corrected	MR Egger	66	-0.00968387	0.681981	-1.34637	1.327	0.990363	0.260184	3.76971	0.988715	MR Egger	72.3597	64	0.221442	0.00211921	0.00753557	0.779444	0.00300516	0.000541409	TRUE	1.43841e-27				Weighted median	198	0.0971706	0.0940469	-0.0871613	0.281503	1.10205	0.916529	1.32512	0.301504	Inverse variance weighted	206.291	197	0.310529
		Weighted median	66	0.143562	0.282063	-0.409282	0.696405	1.15438	0.664127	2.00653	0.610774	Inverse variance weighted	72.4491	65	0.245759											Inverse variance weighted	198	0.145275	0.0615728	0.0245919	0.265957	1.15636	1.0249	1.30468	0.0183047
		Inverse variance weighted	66	0.174462	0.189275	-0.196516	0.545441	1.19061	0.821588	1.72537	0.356663															Simple mode	198	-0.0508472	0.27753	-0.594807	0.493112	0.950424	0.551669	1.6374	0.854819
		Simple mode	66	0.105588	0.574461	-1.02036	1.23153	1.11136	0.360467	3.42647	0.85474															Weighted mode	198	0.0516773	0.213808	-0.367386	0.47074	1.05304	0.692543	1.60118	0.809264
		Weighted mode	66	0.0375653	0.442742	-0.830208	0.905339	1.03828	0.435959	2.47277	0.932644
																								Intracerebral haemmorrhage		MR Egger	198	0.665272	0.918746	-1.13547	2.46602	1.94502	0.321271	11.7754	0.469863	MR Egger	233.257	196	0.0353502	-0.00896201	0.0171951	0.602819	0.00697623	0.00172947	TRUE	5.03177e-49
Ischemic heart disease		MR Egger	67	-0.284332	0.549609	-1.36156	0.792901	0.752517	0.256259	2.2098	0.606679	MR Egger	107.817	65	0.000672809	0.00551876	0.00655873	0.403188	0.00338355	0.000808623	TRUE	1.1113e-24				Weighted median	198	0.252736	0.293989	-0.323482	0.828954	1.28754	0.723625	2.29092	0.389966	Inverse variance weighted	233.58	197	0.0381244
		Weighted median	67	-0.121671	0.27564	-0.661926	0.418584	0.88544	0.515857	1.51981	0.658915	Inverse variance weighted	108.992	66	0.000688401											Inverse variance weighted	198	0.199456	0.212476	-0.216998	0.615909	1.22074	0.804932	1.85134	0.347875
		Inverse variance weighted	67	0.140608	0.21638	-0.283497	0.564713	1.15097	0.753145	1.75894	0.515808															Simple mode	198	-1.02517	0.879757	-2.74949	0.699155	0.358736	0.0639603	2.01205	0.245312
		Simple mode	67	-0.86318	0.68409	-2.204	0.477636	0.421818	0.110361	1.61226	0.211464															Weighted mode	198	0.575882	0.748036	-0.890268	2.04203	1.7787	0.410546	7.70625	0.442306
		Weighted mode	67	-0.432889	0.448046	-1.31106	0.445281	0.648632	0.269534	1.56093	0.337486
																									Outlier corrected	MR Egger	197	0.688322	0.901637	-1.07889	2.45553	1.99037	0.339974	11.6526	0.446139	MR Egger	223.487	195	0.0791137	-0.0102546	0.01688	0.544228	0.00693991	0.00165517	TRUE	1.41633e-50
Intracerebral haemmorrhage		MR Egger	67	-0.666825	1.39442	-3.39989	2.06624	0.513336	0.0333771	7.89504	0.634105	MR Egger	64.4338	65	0.496508	0.0110345	0.0166167	0.509	0.00338355	0.000479061	TRUE	6.40788e-36				Weighted median	197	0.229679	0.301052	-0.360382	0.81974	1.2582	0.69741	2.26991	0.445509	Inverse variance weighted	223.91	196	0.0836228
		Weighted median	67	0.173431	0.845168	-1.4831	1.82996	1.18938	0.226934	6.23364	0.837413	Inverse variance weighted	64.8748	66	0.516092											Inverse variance weighted	197	0.155563	0.209107	-0.254285	0.565412	1.16832	0.77547	1.76017	0.456911
		Inverse variance weighted	67	0.184866	0.547236	-0.887717	1.25745	1.20306	0.411594	3.51644	0.7355															Simple mode	197	-1.02499	0.955597	-2.89796	0.847981	0.358801	0.0551357	2.33493	0.284762
		Simple mode	67	2.1871	1.59478	-0.938656	5.31286	8.90937	0.391153	202.931	0.174889															Weighted mode	197	0.575938	0.763277	-0.920084	2.07196	1.7788	0.398486	7.94038	0.451418
		Weighted mode	67	0.079856	1.20003	-2.27221	2.43192	1.08313	0.103084	11.3807	0.947145
																								Hypertension		MR Egger	198	-0.180129	0.27985	-0.728634	0.368377	0.835163	0.482568	1.44539	0.520547	MR Egger	360.504	196	7.66e-12	0.00434397	0.00523702	0.407845	0.00697623	0.00267592	TRUE	6.10134e-29
Hypertension		MR Egger	67	0.51181	0.500254	-0.468689	1.49231	1.66831	0.625822	4.44735	0.310054	MR Egger	141.689	65	1.26e-07	-0.00384542	0.00597008	0.521767	0.00338355	0.0010703	TRUE	1.61308e-18				Weighted median	198	0.0155961	0.0746939	-0.130804	0.161996	1.01572	0.87739	1.17586	0.834605	Inverse variance weighted	361.77	197	7.79e-12
		Weighted median	67	0.529458	0.229218	0.0801897	0.978726	1.69801	1.08349	2.66106	0.020897	Inverse variance weighted	142.593	66	1.46e-07											Inverse variance weighted	198	0.0456829	0.0647884	-0.0813024	0.172668	1.04674	0.921915	1.18847	0.480742
		Inverse variance weighted	67	0.215814	0.196806	-0.169926	0.601555	1.24087	0.843727	1.82495	0.272824															Simple mode	198	-0.0849909	0.247046	-0.5692	0.399219	0.918521	0.565978	1.49066	0.731191
		Simple mode	67	0.784332	0.475411	-0.147473	1.71614	2.19094	0.862885	5.56299	0.103736															Weighted mode	198	-0.130368	0.205425	-0.533	0.272264	0.877772	0.586842	1.31293	0.526408
		Weighted mode	67	0.806607	0.342825	0.13467	1.47854	2.24029	1.14416	4.38656	0.0216214
																									Outlier corrected	MR Egger	194	-0.0607589	0.263191	-0.576613	0.455095	0.94105	0.561798	1.57632	0.817673	MR Egger	308.933	192	1.7582e-07	0.00164194	0.00494277	0.740108	0.00687588	0.00228149	TRUE	5.43843e-35
	Outlier corrected	MR Egger	61	0.827568	0.409989	0.0239906	1.63115	2.28775	1.02428	5.10973	0.0480906	MR Egger	79.1091	59	0.0414019	-0.00330372	0.00483441	0.497045	0.00297307	0.000707213	TRUE	5.78544e-22				Weighted median	194	0.00876266	0.0767741	-0.141715	0.15924	1.0088	0.867869	1.17262	0.90913	Inverse variance weighted	309.111	193	2.17401e-07
		Weighted median	61	0.552599	0.234682	0.0926226	1.01258	1.73776	1.09705	2.75268	0.018539	Inverse variance weighted	79.7353	60	0.0450956											Inverse variance weighted	194	0.024281	0.0609693	-0.0952188	0.143781	1.02458	0.909174	1.15463	0.690447
		Inverse variance weighted	61	0.570959	0.163854	0.249806	0.892112	1.76996	1.28378	2.44028	0.000492925															Simple mode	194	-0.104615	0.25309	-0.600672	0.391442	0.900671	0.548443	1.47911	0.679809
		Simple mode	61	0.824689	0.516583	-0.187814	1.83719	2.28117	0.828769	6.27889	0.115647															Weighted mode	194	-0.12745	0.214302	-0.547482	0.292582	0.880337	0.578404	1.33988	0.552727
		Weighted mode	61	0.843079	0.330408	0.195479	1.49068	2.32351	1.21589	4.44011	0.0132881
																								Death due to cardiovascular disease		MR Egger	198	0.328662	0.433368	-0.52074	1.17806	1.38911	0.594081	3.24808	0.449129	MR Egger	232.956	196	0.0364181	-0.00311845	0.00811089	0.701041	0.00697623	0.00174309	TRUE	1.17065e-48
Death due to cardiovascular causes		MR Egger	67	0.598065	0.72816	-0.829128	2.02526	1.8186	0.43643	7.57807	0.414456	MR Egger	78.5188	65	0.121047	-0.00733165	0.00866837	0.400771	0.00338355	0.000585733	TRUE	1.06927e-31				Weighted median	198	0.099646	0.139781	-0.174325	0.373617	1.10478	0.840024	1.45298	0.475925	Inverse variance weighted	233.132	197	0.0398275
		Weighted median	67	-0.0849472	0.413682	-0.895764	0.72587	0.918561	0.408296	2.06653	0.837303	Inverse variance weighted	79.383	66	0.124778											Inverse variance weighted	198	0.166582	0.100267	-0.0299405	0.363105	1.18126	0.970503	1.43779	0.0966347
		Inverse variance weighted	67	0.0311169	0.283803	-0.525138	0.587371	1.03161	0.591474	1.79925	0.912693															Simple mode	198	0.0664393	0.413337	-0.743702	0.876581	1.0687	0.475351	2.40267	0.872464
		Simple mode	67	-0.0890708	0.901014	-1.85506	1.67692	0.914781	0.156444	5.34903	0.921552															Weighted mode	198	-0.0224979	0.340793	-0.690452	0.645456	0.977753	0.501349	1.90686	0.947432
		Weighted mode	67	0.180384	0.782987	-1.35427	1.71504	1.19768	0.258136	5.55689	0.818509
																									Outlier corrected	MR Egger	195	0.341104	0.417028	-0.476272	1.15848	1.4065	0.621095	3.18509	0.4144	MR Egger	211.141	193	0.176288	-0.0025043	0.00781339	0.748925	0.00688694	0.00159562	TRUE	1.55393e-51
Coronary Heart Disease		MR Egger	57	-0.105998	0.533859	-1.15236	0.940366	0.899427	0.31589	2.56092	0.843347	MR Egger	63.942	55	0.191297	0.00423732	0.00655738	0.520843	0.00338355	0.000658903	TRUE	3.66438e-29				Weighted median	195	0.118555	0.13401	-0.144105	0.381216	1.12587	0.865797	1.46406	0.376333	Inverse variance weighted	211.254	194	0.188125
		Weighted median	57	0.232719	0.318747	-0.392025	0.857464	1.26203	0.675687	2.35717	0.465325	Inverse variance weighted	64.4275	56	0.205582											Inverse variance weighted	195	0.211108	0.0967977	0.0213848	0.400832	1.23505	1.02162	1.49307	0.0291891
		Inverse variance weighted	57	0.20788	0.220355	-0.224016	0.639777	1.23107	0.799302	1.89606	0.345484															Simple mode	195	0.0847138	0.399899	-0.699087	0.868515	1.08841	0.497039	2.38337	0.832456
		Simple mode	57	0.439065	0.685116	-0.903762	1.78189	1.55126	0.405043	5.94108	0.524226															Weighted mode	195	-0.0255779	0.338789	-0.689604	0.638448	0.974746	0.501775	1.89354	0.939896
		Weighted mode	57	0.2775	0.453817	-0.611982	1.16698	1.31983	0.542275	3.21229	0.543356
																								Coronary heart disease		MR Egger	176	-0.40427	0.339504	-1.0697	0.261157	0.667464	0.343112	1.29843	0.235367	MR Egger	199.544	174	0.0896647	0.0111109	0.00633564	0.0812389	0.00697623	0.00166845	TRUE	1.05522e-50
Atherosclerosis		MR Egger	67	-0.0956336	0.821405	-1.70559	1.51432	0.908797	0.181666	4.54633	0.907673	MR Egger	78.6741	65	0.118649	0.00105357	0.00979649	0.914688	0.00338355	0.000579629	TRUE	6.38976e-32				Weighted median	176	0.0650446	0.110935	-0.152389	0.282478	1.06721	0.858655	1.32641	0.557654	Inverse variance weighted	203.071	175	0.0718471
		Weighted median	67	-0.196822	0.458494	-1.09547	0.701825	0.821337	0.334383	2.01743	0.667719	Inverse variance weighted	78.6881	66	0.136149											Inverse variance weighted	176	0.17495	0.0790621	0.0199883	0.329912	1.19119	1.02019	1.39085	0.0269102
		Inverse variance weighted	67	-0.0144478	0.321344	-0.644282	0.615386	0.985656	0.52504	1.85037	0.964139															Simple mode	176	0.119388	0.340129	-0.547265	0.786041	1.12681	0.57853	2.19469	0.726005
		Simple mode	67	-0.185601	1.00906	-2.16336	1.79216	0.830605	0.114938	6.00238	0.854628															Weighted mode	176	-0.13134	0.265429	-0.651581	0.388901	0.876919	0.521221	1.47536	0.621346
		Weighted mode	67	-0.229689	0.678482	-1.55951	1.10013	0.794781	0.210238	3.00457	0.736035
																								Atherosclerosis		MR Egger	176	0.301113	0.507216	-0.69303	1.29526	1.35136	0.500059	3.65193	0.553512	MR Egger	193.16	174	0.152194	0.00490337	0.00946685	0.60515	0.00697623	0.00173939	TRUE	9.3108e-49
Atrial fibrillation		MR Egger	57	0.487987	0.669148	-0.823542	1.79952	1.62903	0.438875	6.04672	0.468933	MR Egger	76.6252	55	0.0285658	-0.00342143	0.00824358	0.679726	0.00338355	0.000691784	TRUE	4.19935e-28				Weighted median	176	0.594833	0.170316	0.261014	0.928652	1.81273	1.29825	2.5311	0.000478467	Inverse variance weighted	193.458	175	0.161268
		Weighted median	57	0.49303	0.362134	-0.216752	1.20281	1.63727	0.805129	3.32947	0.173369	Inverse variance weighted	76.8652	56	0.0335915											Inverse variance weighted	176	0.556682	0.117231	0.326909	0.786456	1.74487	1.38667	2.1956	2.04854e-06
		Inverse variance weighted	57	0.23593	0.278872	-0.310658	0.782518	1.26609	0.732964	2.18697	0.397544															Simple mode	176	0.899169	0.501536	-0.0838417	1.88218	2.45756	0.919577	6.5678	0.0747272
		Simple mode	57	0.464236	0.913032	-1.32531	2.25378	1.5908	0.265722	9.52365	0.613131															Weighted mode	176	0.730562	0.470332	-0.191288	1.65241	2.07625	0.825895	5.21956	0.12216
		Weighted mode	57	0.720614	0.668449	-0.589547	2.03078	2.0557	0.554579	7.61999	0.285638
																								Atrial fibrillation		MR Egger	176	-0.436725	0.410899	-1.24209	0.368637	0.646149	0.288781	1.44576	0.289322	MR Egger	216.455	174	0.0158418	0.00883082	0.00766866	0.251087	0.00697623	0.0017731	TRUE	7.35145e-48
	Outlier corrected	MR Egger	56	0.640904	0.630612	-0.595096	1.8769	1.8982	0.55151	6.53325	0.314009	MR Egger	66.3468	54	0.120793	-0.00658151	0.00781821	0.403603	0.00335101	0.000616475	TRUE	4.08591e-30				Weighted median	176	-0.0213268	0.130702	-0.277503	0.23485	0.978899	0.757673	1.26472	0.870384	Inverse variance weighted	218.105	175	0.0148866
		Weighted median	56	0.488568	0.358619	-0.214326	1.19146	1.62998	0.807085	3.29189	0.173085	Inverse variance weighted	67.2175	55	0.124895											Inverse variance weighted	176	0.0235873	0.0952236	-0.163051	0.210226	1.02387	0.849548	1.23396	0.804364
		Inverse variance weighted	56	0.159292	0.264554	-0.359234	0.677817	1.17268	0.698211	1.96957	0.547098															Simple mode	176	0.200933	0.373686	-0.531492	0.933358	1.22254	0.587728	2.54303	0.591464
		Simple mode	56	0.598911	0.882714	-1.13121	2.32903	1.82014	0.322643	10.268	0.500307															Weighted mode	176	0.0911986	0.323088	-0.542053	0.72445	1.09549	0.581553	2.0636	0.778068
		Weighted mode	56	0.849199	0.634293	-0.394015	2.09241	2.33777	0.674344	8.10444	0.186139
																									Outlier corrected	MR Egger	174	-0.441813	0.390427	-1.20705	0.323424	0.64287	0.299078	1.38185	0.259371	MR Egger	192.426	172	0.136522	0.00818894	0.00728842	0.262768	0.00691734	0.00159365	TRUE	5.1178e-52
Diseases of the arteries, arterioles, and capillaries		MR Egger	67	-0.630832	0.576611	-1.76099	0.499326	0.532149	0.171874	1.64761	0.277978	MR Egger	70.5636	65	0.297087	0.00803317	0.00688345	0.247463	0.00338355	0.000530524	TRUE	8.53089e-34				Weighted median	174	-0.0473389	0.134876	-0.311697	0.217019	0.953764	0.732203	1.24237	0.725604	Inverse variance weighted	193.838	173	0.132706
		Weighted median	67	-0.315733	0.336484	-0.975241	0.343776	0.729254	0.377101	1.41026	0.348075	Inverse variance weighted	72.0421	66	0.284919											Inverse variance weighted	174	-0.0151219	0.0906704	-0.192836	0.162592	0.984992	0.824617	1.17656	0.867544
		Inverse variance weighted	67	-0.0127072	0.228533	-0.460632	0.435217	0.987373	0.630885	1.5453	0.955658															Simple mode	174	0.20645	0.401517	-0.580523	0.993422	1.22931	0.559606	2.70046	0.607786
		Simple mode	67	-0.332479	0.720411	-1.74449	1.07953	0.717144	0.174735	2.94329	0.645948															Weighted mode	174	0.103804	0.326366	-0.535873	0.743481	1.10938	0.585158	2.10324	0.750823
		Weighted mode	67	-0.332479	0.511974	-1.33595	0.670989	0.717144	0.262909	1.95617	0.518329
																								Diseases of the arteries, arterioles, and capillaries		MR Egger	198	0.246476	0.342064	-0.423968	0.916921	1.27951	0.654445	2.50158	0.47204	MR Egger	201.319	196	0.382144	0.000693452	0.00640127	0.913844	0.00697623	0.00158007	TRUE	3.04487e-53
Myocardial Infarction		MR Egger	57	-0.6175	0.648137	-1.88785	0.652848	0.539291	0.151397	1.921	0.344895	MR Egger	58.6174	55	0.344248	0.0139159	0.00797915	0.0867404	0.00338355	0.000647561	TRUE	1.54055e-29				Weighted median	198	0.195653	0.117745	-0.0351269	0.426433	1.2161	0.965483	1.53178	0.0965792	Inverse variance weighted	201.331	197	0.401238
		Weighted median	57	0.170696	0.420879	-0.654227	0.995619	1.18613	0.519844	2.7064	0.685059	Inverse variance weighted	61.8591	56	0.274941											Inverse variance weighted	198	0.282524	0.0790469	0.127592	0.437456	1.32647	1.13609	1.54876	0.000351386
		Inverse variance weighted	57	0.40897	0.276339	-0.132654	0.950593	1.50527	0.875768	2.58724	0.138884															Simple mode	198	0.0775892	0.336205	-0.581373	0.736552	1.08068	0.55913	2.08872	0.817726
		Simple mode	57	0.294424	0.782537	-1.23935	1.8282	1.34235	0.289573	6.22266	0.708158															Weighted mode	198	-0.0640275	0.323648	-0.698378	0.570323	0.937979	0.497392	1.76884	0.843382
		Weighted mode	57	-0.000655416	0.525186	-1.03002	1.02871	0.999345	0.357	2.79745	0.999009
																								Myocardial infarction		MR Egger	176	-0.430108	0.429401	-1.27173	0.411518	0.650439	0.280345	1.50911	0.317905	MR Egger	194.155	174	0.140803	0.0118851	0.00801372	0.139857	0.00697623	0.00161258	TRUE	2.71161e-52
Cardiac arrest		MR Egger	57	-0.124044	1.91317	-3.87385	3.62576	0.883341	0.0207782	37.5533	0.948539	MR Egger	57.5403	55	0.381342	0.00771518	0.0234557	0.743461	0.00338355	0.000541561	TRUE	2.31494e-33				Weighted median	176	0.0840925	0.138573	-0.187511	0.355696	1.08773	0.82902	1.42717	0.543953	Inverse variance weighted	196.609	175	0.125906
		Weighted median	57	0.650805	1.16685	-1.63623	2.93783	1.91708	0.194714	18.8749	0.577019	Inverse variance weighted	57.6535	56	0.41386											Inverse variance weighted	176	0.189437	0.0997448	-0.00606267	0.384937	1.20857	0.993956	1.46952	0.0575358
		Inverse variance weighted	57	0.44926	0.782556	-1.08455	1.98307	1.56715	0.338054	7.26502	0.565905															Simple mode	176	0.0836099	0.451425	-0.801183	0.968403	1.0872	0.448798	2.63373	0.853276
		Simple mode	57	1.48928	2.56273	-3.53368	6.51223	4.43388	0.0291972	673.329	0.563486															Weighted mode	176	-0.00176316	0.357251	-0.701974	0.698448	0.998238	0.495606	2.01063	0.996068
		Weighted mode	57	1.38984	1.88902	-2.31264	5.09232	4.0142	0.0989991	162.767	0.464956
																								Cardiac Arrest		MR Egger	198	0.113279	1.11757	-2.07716	2.30372	1.11994	0.125286	10.0113	0.919367	MR Egger	185.06	196	0.701724	0.00215037	0.0209135	0.918209	0.00697623	0.00136985	TRUE	7.31052e-60
Conduction disorders		MR Egger	67	-0.56185	0.877126	-2.28102	1.15732	0.570153	0.10218	3.18139	0.524062	MR Egger	64.9658	65	0.477862	0.0107598	0.0104771	0.308237	0.00338355	0.000491163	TRUE	2.10011e-35				Weighted median	198	0.239833	0.386727	-0.518153	0.997819	1.27104	0.59562	2.71236	0.535152	Inverse variance weighted	185.07	197	0.718986
		Weighted median	67	-0.0955059	0.52234	-1.11929	0.928281	0.908913	0.326511	2.53016	0.854922	Inverse variance weighted	66.0205	66	0.476136											Inverse variance weighted	198	0.225063	0.258965	-0.28251	0.732635	1.2524	0.753889	2.08056	0.384802
		Inverse variance weighted	67	0.265378	0.347224	-0.415181	0.945936	1.30392	0.660221	2.57522	0.444698															Simple mode	198	0.621367	1.23748	-1.80409	3.04682	1.86147	0.164625	21.0483	0.616141
		Simple mode	67	-0.943615	1.00619	-2.91575	1.02852	0.389218	0.0541634	2.79693	0.351762															Weighted mode	198	0.733499	1.15619	-1.53263	2.99962	2.08235	0.215968	20.078	0.526548
		Weighted mode	67	-0.515485	0.774413	-2.03333	1.00236	0.597211	0.130898	2.72472	0.507957
																								Conduction disorders		MR Egger	198	-0.0247918	0.540767	-1.0847	1.03511	0.975513	0.338005	2.81542	0.96348	MR Egger	199.747	196	0.412279	-9.55974e-05	0.0101217	0.992474	0.00697623	0.00147306	TRUE	1.66952e-56
Cardiomyopathy		MR Egger	67	0.0909799	1.21437	-2.28918	2.47114	1.09525	0.101349	11.836	0.940509	MR Egger	87.4859	65	0.0329684	-8.28017e-06	0.0145067	0.999546	0.00338355	0.000645072	TRUE	1.27155e-29				Weighted median	198	0.122885	0.182705	-0.235216	0.480986	1.13075	0.7904	1.61767	0.50121	Inverse variance weighted	199.747	197	0.431988
		Weighted median	67	-0.429279	0.639073	-1.68186	0.823304	0.650978	0.186027	2.27801	0.501761	Inverse variance weighted	87.4859	66	0.0396004											Inverse variance weighted	198	-0.0297601	0.125021	-0.274801	0.21528	0.970678	0.759724	1.24021	0.811849
		Inverse variance weighted	67	0.0903434	0.477108	-0.844788	1.02548	1.09455	0.429648	2.78842	0.849814															Simple mode	198	0.184469	0.533065	-0.86034	1.22928	1.20258	0.423018	3.41876	0.729672
		Simple mode	67	-0.849597	1.47179	-3.73431	2.03512	0.427587	0.0238896	7.65316	0.565733															Weighted mode	198	0.326899	0.469255	-0.592841	1.24664	1.38666	0.552755	3.47863	0.486853
		Weighted mode	67	-0.994795	0.905329	-2.76924	0.77965	0.369799	0.0627097	2.18071	0.275838
																								Cardiomyopathy		MR Egger	198	-0.436405	0.654172	-1.71858	0.845772	0.646356	0.17932	2.32978	0.505486	MR Egger	205.275	196	0.310373	0.00652904	0.0122453	0.594506	0.00697623	0.0015191	TRUE	4.4857e-55
	Outlier corrected	MR Egger	66	-0.246935	1.13405	-2.46968	1.97581	0.781192	0.084612	7.21246	0.82832	MR Egger	74.5234	64	0.173157	0.00627025	0.0136237	0.646899	0.00335166	0.00055322	TRUE	2.04e-32				Weighted median	198	-0.0905632	0.219453	-0.520691	0.339565	0.913417	0.59411	1.40434	0.679843	Inverse variance weighted	205.572	197	0.323035
		Weighted median	66	-0.421696	0.650542	-1.69676	0.853366	0.655933	0.183277	2.34754	0.516841	Inverse variance weighted	74.7701	65	0.190736											Inverse variance weighted	198	-0.0971118	0.151396	-0.393848	0.199625	0.907455	0.674456	1.22094	0.521236
		Inverse variance weighted	66	0.232312	0.4465	-0.642829	1.10745	1.26151	0.525803	3.02664	0.602858															Simple mode	198	0.103516	0.675677	-1.22081	1.42784	1.10906	0.294991	4.16969	0.878395
		Simple mode	66	-0.886016	1.51715	-3.85963	2.0876	0.412295	0.0210757	8.06554	0.561242															Weighted mode	198	-0.0977095	0.60579	-1.28506	1.08964	0.906912	0.276635	2.9732	0.872028
		Weighted mode	66	-1.0585	0.902224	-2.82686	0.709854	0.346974	0.0591983	2.03369	0.24499
																								AV bock		MR Egger	198	-0.104207	0.778123	-1.62933	1.42091	0.901038	0.196061	4.1409	0.893602	MR Egger	212.931	196	0.193479	0.00215829	0.0145646	0.882347	0.00697623	0.00156988	TRUE	1.52158e-53
AV block		MR Egger	67	-1.26778	1.22498	-3.66874	1.13318	0.281455	0.0255085	3.10551	0.304531	MR Egger	65.1921	65	0.469976	0.0168543	0.0146341	0.253659	0.00338355	0.000490439	TRUE	1.95759e-35				Weighted median	198	-0.0773315	0.259419	-0.585794	0.431131	0.925583	0.556664	1.539	0.765631	Inverse variance weighted	212.955	197	0.207121
		Weighted median	67	-0.124624	0.796102	-1.68498	1.43574	0.882829	0.185447	4.20274	0.875606	Inverse variance weighted	66.5225	66	0.458829											Inverse variance weighted	198	0.00795902	0.179948	-0.34474	0.360658	1.00799	0.708405	1.43427	0.964721
		Inverse variance weighted	67	0.0279383	0.485818	-0.924264	0.980141	1.02833	0.396823	2.66483	0.954141															Simple mode	198	-0.310198	0.739204	-1.75904	1.13864	0.733302	0.172211	3.12252	0.675207
		Simple mode	67	-0.797644	1.63075	-3.99391	2.39862	0.450389	0.0184276	11.008	0.626372															Weighted mode	198	-0.310198	0.695068	-1.67253	1.05214	0.733302	0.187771	2.86376	0.655882
		Weighted mode	67	-0.378458	1.28572	-2.89847	2.14156	0.684917	0.0551074	8.51267	0.769411
																								Arterial embolism and thrombosis of lower extremity artery		MR Egger	198	-0.259352	1.58957	-3.37491	2.85621	0.771551	0.0342212	17.3954	0.870562	MR Egger	206.618	196	0.28759	0.0116419	0.0297524	0.696005	0.00697623	0.00153136	TRUE	1.0605e-54
Arterial embolism and thrombosis of lower extremity artery		MR Egger	67	-2.41324	2.55645	-7.42389	2.5974	0.0895244	0.000596824	13.4288	0.348674	MR Egger	62.6818	65	0.558474	0.027088	0.0304869	0.377541	0.00338355	0.000468641	TRUE	2.26178e-36				Weighted median	198	0.249557	0.525708	-0.780831	1.27994	1.28346	0.458025	3.59644	0.634996	Inverse variance weighted	206.78	197	0.302152
		Weighted median	67	0.108923	1.69631	-3.21584	3.43369	1.11508	0.0401216	30.9907	0.948802	Inverse variance weighted	63.4713	66	0.565418											Inverse variance weighted	198	0.345679	0.367848	-0.375303	1.06666	1.41295	0.687081	2.90566	0.347354
		Inverse variance weighted	67	-0.325169	1.00627	-2.29746	1.64712	0.722405	0.100514	5.19202	0.746587															Simple mode	198	1.80117	1.73591	-1.60121	5.20355	6.05675	0.201653	181.917	0.300729
		Simple mode	67	4.16434	3.505	-2.70546	11.0341	64.3504	0.0668397	61953.8	0.239046															Weighted mode	198	-0.0465192	1.57101	-3.1257	3.03266	0.954546	0.0439063	20.7523	0.976407
		Weighted mode	67	1.95049	2.91026	-3.75362	7.6546	7.03215	0.0234329	2110.33	0.505061
																								Other arterial embolism and thrombosis		MR Egger	198	-0.568765	1.28713	-3.09154	1.95401	0.566224	0.045432	7.05692	0.659058	MR Egger	221.078	196	0.105715	0.0162622	0.0240899	0.500431	0.00697623	0.00164057	TRUE	1.7231e-51
Other arterial embolism and thrombosis		MR Egger	67	0.334106	2.15041	-3.8807	4.54892	1.39669	0.0206363	94.53	0.877012	MR Egger	75.5619	65	0.174069	-0.00238006	0.0256574	0.926377	0.00338355	0.000557415	TRUE	9.43248e-33				Weighted median	198	0.143652	0.409396	-0.658764	0.946068	1.15448	0.51749	2.57556	0.725673	Inverse variance weighted	221.592	197	0.110461
		Weighted median	67	1.241	1.23872	-1.18688	3.66889	3.45908	0.305171	39.2083	0.316419	Inverse variance weighted	75.5719	66	0.196732											Inverse variance weighted	198	0.276453	0.298004	-0.307635	0.860541	1.31844	0.735183	2.36444	0.353573
		Inverse variance weighted	67	0.150808	0.841994	-1.4995	1.80112	1.16277	0.223242	6.05641	0.857853															Simple mode	198	0.190992	1.34514	-2.44548	2.82747	1.21045	0.0866842	16.9026	0.887235
		Simple mode	67	2.95281	2.82002	-2.57444	8.48005	19.1597	0.0761968	4817.69	0.298879															Weighted mode	198	0.0514702	1.10322	-2.11084	2.21378	1.05282	0.121137	9.15021	0.962836
		Weighted mode	67	2.02262	1.9535	-1.80624	5.85148	7.55812	0.164271	347.749	0.304268
																								Aneurysm		MR Egger	198	-0.853037	1.18331	-3.17233	1.46626	0.426119	0.0419058	4.33298	0.471837	MR Egger	218.083	196	0.133626	0.0264429	0.0221508	0.234012	0.00697623	0.00164931	TRUE	3.05114e-51
Aneurysm		MR Egger	67	2.33199	1.86367	-1.3208	5.98478	10.2984	0.266922	397.335	0.215313	MR Egger	54.7774	65	0.81303	-0.0269566	0.022201	0.229062	0.00338355	0.000415562	TRUE	8.31357e-39				Weighted median	198	0.367243	0.394918	-0.406797	1.14128	1.44375	0.665779	3.13078	0.352412	Inverse variance weighted	219.669	197	0.128346
		Weighted median	67	0.505054	1.17736	-1.80258	2.81268	1.65708	0.164874	16.6546	0.667945	Inverse variance weighted	56.2517	66	0.79827											Inverse variance weighted	198	0.521036	0.274772	-0.0175174	1.05959	1.68377	0.982635	2.88519	0.0579273
		Inverse variance weighted	67	0.249851	0.729839	-1.18063	1.68034	1.28383	0.307084	5.36736	0.732097															Simple mode	198	0.0682375	1.23944	-2.36106	2.49754	1.07062	0.0943198	12.1526	0.95615
		Simple mode	67	0.982145	2.39308	-3.70829	5.67258	2.67018	0.0245194	290.784	0.682834															Weighted mode	198	0.286299	1.09785	-1.86549	2.43809	1.33149	0.15482	11.4511	0.794534
		Weighted mode	67	1.17264	1.71589	-2.19049	4.53578	3.23052	0.111862	93.2961	0.496744
																								Cerebrovascular diseases		MR Egger	198	-0.337584	0.384403	-1.09101	0.415846	0.713492	0.335876	1.51565	0.380909	MR Egger	215.82	196	0.158032	0.0100764	0.00719346	0.162865	0.00697623	0.00164332	TRUE	2.06351e-51
Cerebrovascular disease		MR Egger	67	0.345589	0.607957	-0.846007	1.53719	1.41282	0.429125	4.65148	0.571693	MR Egger	65.8908	65	0.445823	-0.00176279	0.00725133	0.808694	0.00338355	0.00049211	TRUE	2.3e-35				Weighted median	198	0.115445	0.130104	-0.139559	0.370449	1.12237	0.869741	1.44839	0.374903	Inverse variance weighted	217.98	197	0.145728
		Weighted median	67	-0.0575411	0.365923	-0.774751	0.659669	0.944083	0.460818	1.93415	0.875049	Inverse variance weighted	65.9507	66	0.478555											Inverse variance weighted	198	0.186223	0.0892828	0.0112283	0.361217	1.20469	1.01129	1.43507	0.0370003
		Inverse variance weighted	67	0.209738	0.237797	-0.256344	0.67582	1.23336	0.773876	1.96564	0.377774															Simple mode	198	-0.0337882	0.361058	-0.741461	0.673885	0.966776	0.476417	1.96184	0.925537
		Simple mode	67	-0.309539	0.820782	-1.91827	1.29919	0.733786	0.146861	3.66634	0.70729															Weighted mode	198	0.116034	0.326271	-0.523457	0.755525	1.12303	0.592469	2.12873	0.722492
		Weighted mode	67	-0.368337	0.686274	-1.71343	0.97676	0.691884	0.180246	2.65584	0.593265
																								Aortic aneurysm		MR Egger	198	0.976497	0.750601	-0.494681	2.44768	2.65514	0.609766	11.5614	0.194802	MR Egger	225.929	196	0.0702187	-0.0156693	0.0140496	0.266096	0.00697623	0.00168394	TRUE	2.85049e-50
Aortic aneurysm		MR Egger	67	-1.5689	1.14393	-3.811	0.673197	0.208274	0.0221261	1.96049	0.174934	MR Egger	54.0723	65	0.831153	0.0165892	0.0136613	0.22902								Weighted median	198	0.213731	0.245598	-0.26764	0.695103	1.23829	0.765183	2.00392	0.384164	Inverse variance weighted	227.363	197	0.0680294
		Weighted median	67	-0.606041	0.665577	-1.91057	0.69849	0.545506	0.147996	2.01071	0.362533	Inverse variance weighted	55.5468	66	0.816999											Inverse variance weighted	198	0.162176	0.174128	-0.179115	0.503468	1.17607	0.836009	1.65445	0.351667
		Inverse variance weighted	67	-0.293574	0.453392	-1.18222	0.595074	0.745594	0.306597	1.81317	0.517305															Simple mode	198	0.00241713	0.754045	-1.47551	1.48035	1.00242	0.228662	4.39446	0.997446
		Simple mode	67	0.0310725	1.43497	-2.78146	2.84361	1.03156	0.0619478	17.1776	0.982789															Weighted mode	198	0.368192	0.633287	-0.87305	1.60943	1.44512	0.417676	4.99998	0.561636
		Weighted mode	67	-0.543481	1.03908	-2.58007	1.49311	0.580723	0.0757686	4.45091	0.602697
																									Outlier corrected	MR Egger	197	1.09051	0.734685	-0.349471	2.5305	2.9758	0.705061	12.5597	0.139337	MR Egger	214.83	195	0.157335	-0.0185452	0.0137651	0.179461	0.00694625	0.00160339	TRUE	3.86e-52
																										Weighted median	197	0.209078	0.239421	-0.260187	0.678342	1.23254	0.770907	1.97061	0.382519	Inverse variance weighted	216.83	196	0.146782
																										Inverse variance weighted	197	0.127724	0.170846	-0.207134	0.462581	1.13624	0.812911	1.58817	0.454704
																										Simple mode	197	0.0152111	0.733193	-1.42185	1.45227	1.01533	0.241268	4.2728	0.983469
																										Weighted mode	197	0.365299	0.63045	-0.870382	1.60098	1.44094	0.418792	4.95789	0.562967
Abbreviations:
beta	MVMR effect size
se	standard error of effect size
lCI	lower bound of 95% two-sided confidence interval for effect size estimate
uCI	upper bound of 95% two-sided confidence interval for effect size estimate
OR	odds ratio equal to EXP(beta)
ORlCI	lower bound of 95% two-sided confidence interval for odds ratio
ORuCI	upper bound of 95% two-sided confidence interval for odds ratio
Het Stat	heterogenity test statistics
Het p-value	heterogenity test p-value
