# Supplementary material for: Evaluating the relationship between alcohol consumption, tobacco use, and cardiovascular disease: A multivariable Mendelian randomization study
Source: PLoS Med. 2020 Dec 4;17(12):e1003410. doi: 10.1371/journal.pmed.1003410 (PMC7717538; doi:10.1371/journal.pmed.1003410)
Supplement: S7 Table — (XLSX) [file pmed.1003410.s009.xlsx]

## Sheet: S7 Table
S7 Table. Multivariable MR results of primary alcohol and smoking exposures on FinnGen R3 disease endpoints*
DRINKS PER WEEK AND SMOKING INITIATION (GSCAN)																OUTLIER CORRECTED
ID. OUTCOME	OUTCOME**	OUTCOME CONSORTIUM	MVMR METHODS	EXPOSURES	N SNPs	beta	se	lCI	uCI	OR	ORlCI	ORuCI	p-value	Het stat	Het p-value	ID. OUTCOME	N SNPS	beta	se	lCI	uCI	OR	ORlCI	ORuCI	p-value	Het Stat	Het p-value
I9_ISCHHEART	Ischemic heart diseases	FinnGen	MV IVW	DPW	110	-0.258	0.199	-0.649	0.132	0.772	0.522	1.141	0.195	132.581	0.054272	finngen_r3_I9_ISCHHEART	109	-0.331	0.192	-0.708	0.046	0.718	0.493	1.047	0.0851	120.453	0.176485			Abbreviations:
				SI	110	0.337	0.18	-0.016	0.689	1.4	0.984	1.992	0.0614			finngen_r3_I9_ISCHHEART	109	0.343	0.172	0.005	0.681	1.409	1.005	1.975	0.0466					beta	MVMR effect size
			MV EGGER	DPW	110	0.08	0.26	-0.43	0.589	1.083	0.65	1.803	0.76	127.872	0.0825404	finngen_r3_I9_ISCHHEART	109	0.023	0.249	-0.464	0.511	1.024	0.629	1.667	0.925	115.242	0.253776			se	standard error of effect size
				SI	110	0.525	0.201	0.13	0.919	1.69	1.139	2.507	0.00914			finngen_r3_I9_ISCHHEART	109	0.541	0.192	0.165	0.917	1.717	1.179	2.502	0.00485					lCI	lower bound of 95% two-sided confidence interval for effect size estimate
				INTERCEPT	110	-0.005	0.003	-0.011	0	0.995	0.989	1	0.0471			finngen_r3_I9_ISCHHEART	109	-0.006	0.003	-0.011	-0.001	0.994	0.989	0.999	0.0286					uCI	upper bound of 95% two-sided confidence interval for effect size estimate
																														OR	odds ratio equal to EXP(beta)
I9_MI	Myocardial infarction (excluding I9_ischheart)	FinnGen	MV IVW	DPW	110	-0.222	0.267	-0.744	0.301	0.801	0.475	1.351	0.406	109.817	0.433192															ORlCI	lower bound of 95% two-sided confidence interval for odds ratio
				SI	110	0.571	0.241	0.098	1.044	1.77	1.103	2.841	0.0179																	ORuCI	upper bound of 95% two-sided confidence interval for odds ratio
			MV EGGER	DPW	110	0.008	0.352	-0.681	0.698	1.008	0.506	2.01	0.981	108.799	0.433366															Het Stat	heterogenity test statistics
				SI	110	0.7	0.274	0.164	1.236	2.014	1.178	3.443	0.0105																	Het p-value	heterogenity test p-value
				INTERCEPT	110	-0.004	0.004	-0.011	0.004	0.996	0.989	1.004	0.317
I9_CORATHER	Coronary atherosclerosis (excluding I9_ischheart)	FinnGen	MV IVW	DPW	110	-0.225	0.218	-0.651	0.202	0.799	0.521	1.223	0.301	120.809	0.188288
				SI	110	0.19	0.196	-0.195	0.575	1.209	0.823	1.777	0.333
			MV EGGER	DPW	110	0.119	0.285	-0.439	0.677	1.126	0.645	1.968	0.676	117.088	0.237529
				SI	110	0.381	0.22	-0.05	0.812	1.464	0.951	2.253	0.0834
				INTERCEPT	110	-0.006	0.003	-0.011	0	0.995	0.989	1	0.0652
I9_CEREBVASC	Cerebrovascular diseases	FinnGen	MV IVW	DPW	110	0.103	0.213	-0.314	0.52	1.109	0.731	1.682	0.628	123.275	0.149422
				SI	110	0.115	0.192	-0.26	0.491	1.122	0.771	1.634	0.547
			MV EGGER	DPW	110	0.186	0.282	-0.367	0.74	1.205	0.693	2.095	0.509	123.042	0.137593
				SI	110	0.161	0.218	-0.266	0.589	1.175	0.767	1.802	0.459
				INTERCEPT	110	-0.001	0.003	-0.007	0.004	0.999	0.993	1.004	0.652
I9_SAH	Subarachnoid haemmorrhage	FinnGen	MV IVW	DPW	110	0.527	0.635	-0.716	1.771	1.694	0.488	5.877	0.406	104.548	0.576097
				SI	110	0.776	0.571	-0.344	1.896	2.173	0.709	6.662	0.174
			MV EGGER	DPW	110	0.149	0.84	-1.498	1.795	1.16	0.224	6.02	0.859	104.075	0.562024
				SI	110	0.567	0.648	-0.702	1.836	1.763	0.495	6.272	0.381
				INTERCEPT	110	0.006	0.009	-0.011	0.023	1.006	0.989	1.024	0.492
I9_ICH	Intracerebral haemmorrhage	FinnGen	MV IVW	DPW	110	0.574	0.638	-0.677	1.824	1.775	0.508	6.2	0.369	128.3	0.088862
				SI	110	-0.138	0.575	-1.264	0.988	0.871	0.282	2.685	0.81
			MV EGGER	DPW	110	0.705	0.849	-0.959	2.37	2.025	0.383	10.692	0.406	128.233	0.0792567
				SI	110	-0.066	0.654	-1.347	1.216	0.937	0.26	3.373	0.92
				INTERCEPT	110	-0.002	0.009	-0.02	0.015	0.998	0.981	1.015	0.813
I9_STR	Stroke, excluding SAH	FinnGen	MV IVW	DPW	110	0.157	0.244	-0.321	0.636	1.17	0.725	1.888	0.52	124.216	0.136243
				SI	110	-0.014	0.22	-0.446	0.418	0.986	0.64	1.519	0.95
			MV EGGER	DPW	110	0.219	0.324	-0.416	0.855	1.245	0.659	2.351	0.499	124.117	0.123447
				SI	110	0.021	0.251	-0.471	0.512	1.021	0.625	1.669	0.934
				INTERCEPT	110	-0.001	0.003	-0.008	0.006	0.999	0.992	1.006	0.77
I9_STR_SAH	Stroke, including SAH (Subarachnoid haemmorrhage)	FinnGen	MV IVW	DPW	110	0.143	0.237	-0.322	0.608	1.154	0.725	1.837	0.547	126.556	0.107206
				SI	110	0.123	0.214	-0.297	0.543	1.131	0.743	1.72	0.566
			MV EGGER	DPW	110	0.184	0.315	-0.433	0.802	1.203	0.648	2.23	0.558	126.509	0.0959251
				SI	110	0.146	0.244	-0.332	0.624	1.157	0.718	1.866	0.549
				INTERCEPT	110	-0.001	0.003	-0.007	0.006	0.999	0.993	1.006	0.841
I9_STR_EXH	Ischaemic Stroke, excluding all haemorrhages	FinnGen	MV IVW	DPW	110	0.066	0.248	-0.421	0.553	1.069	0.657	1.739	0.79	117.549	0.24934
				SI	110	0.006	0.224	-0.433	0.445	1.006	0.648	1.561	0.978
			MV EGGER	DPW	110	0.088	0.33	-0.559	0.734	1.092	0.572	2.084	0.791	117.538	0.228668
				SI	110	0.018	0.255	-0.482	0.518	1.018	0.618	1.678	0.944
				INTERCEPT	110	0	0.003	-0.007	0.006	1	0.993	1.006	0.921
I9_ANEURYSM	Cerebral aneurysm, nonruptured	FinnGen	MV IVW	DPW	110	0.285	0.782	-1.247	1.817	1.33	0.287	6.153	0.715	99.1125	0.717845
				SI	110	0.436	0.703	-0.942	1.814	1.547	0.39	6.137	0.535
			MV EGGER	DPW	110	0.919	1.036	-1.11	2.949	2.508	0.329	19.089	0.375	98.2406	0.715673
				SI	110	0.786	0.797	-0.775	2.348	2.195	0.46	10.463	0.324
				INTERCEPT	110	-0.01	0.011	-0.031	0.011	0.99	0.969	1.011	0.35
I9_ANEUR	Endovascular or surgical operations to intracerebral aneurysms	FinnGen	MV IVW	DPW	110	-0.964	0.945	-2.817	0.889	0.381	0.06	2.432	0.308	89.1699	0.906289
				SI	110	1.246	0.849	-0.417	2.91	3.477	0.659	18.35	0.142
			MV EGGER	DPW	110	-0.698	1.255	-3.157	1.762	0.498	0.043	5.821	0.578	89.0655	0.895406
				SI	110	1.392	0.961	-0.492	3.276	4.024	0.611	26.48	0.148
				INTERCEPT	110	-0.004	0.013	-0.03	0.021	0.996	0.971	1.022	0.747
r3_I9_AF	Atrial fibrillation and flutter	FinnGen	MV IVW	DPW	110	0.628	0.254	0.129	1.126	1.873	1.138	3.084	0.0136	122.073	0.167582
				SI	110	-0.195	0.23	-0.647	0.256	0.823	0.524	1.292	0.397
			MV EGGER	DPW	110	0.422	0.336	-0.236	1.079	1.525	0.79	2.943	0.209	121.07	0.166593
				SI	110	-0.311	0.261	-0.824	0.201	0.732	0.439	1.223	0.234
				INTERCEPT	110	0.003	0.004	-0.004	0.01	1.003	0.996	1.01	0.346
I9_K_CARDIAC	Death due to cardiac causes	FinnGen	MV IVW	DPW	110	0.065	0.278	-0.479	0.609	1.067	0.619	1.839	0.814	108.409	0.470839
				SI	110	0.505	0.25	0.016	0.995	1.658	1.016	2.704	0.0429
			MV EGGER	DPW	110	0.301	0.368	-0.421	1.023	1.352	0.657	2.782	0.413	107.452	0.469534
				SI	110	0.635	0.283	0.081	1.189	1.887	1.084	3.285	0.0247
				INTERCEPT	110	-0.004	0.004	-0.011	0.004	0.996	0.989	1.004	0.329
I9_HYPERTENSION	Hypertensive diseases	FinnGen	MV IVW	DPW	110	0.202	0.187	-0.165	0.568	1.224	0.848	1.765	0.281	184.626	6.23e-06	finngen_r3_I9_HYPERTENSION	109	0.337	0.19	-0.036	0.71	1.401	0.965	2.035	0.0764	174.31	4.27e-05
				SI	110	0.104	0.169	-0.226	0.435	1.11	0.797	1.546	0.536			finngen_r3_I9_HYPERTENSION	109	0.062	0.166	-0.263	0.386	1.064	0.769	1.472	0.71
			MV EGGER	DPW	110	0.511	0.244	0.033	0.99	1.668	1.033	2.691	0.0363	178.367	1.82e-05	finngen_r3_I9_HYPERTENSION	109	0.698	0.246	0.215	1.181	2.01	1.24	3.257	0.00462	166.399	0.000163234
				SI	110	0.277	0.189	-0.093	0.647	1.319	0.911	1.91	0.143			finngen_r3_I9_HYPERTENSION	109	0.253	0.184	-0.107	0.613	1.288	0.899	1.845	0.168
				INTERCEPT	110	-0.005	0.003	-0.01	0	0.995	0.99	1	0.0527			finngen_r3_I9_HYPERTENSION	109	-0.006	0.002	-0.011	-0.001	0.994	0.99	0.999	0.0248
I9_HYPTENS	Hypertension	FinnGen	MV IVW	DPW	110	0.208	0.187	-0.16	0.575	1.231	0.852	1.776	0.268	185.209	5.48e-06	finngen_r3_I9_HYPTENS	109	0.345	0.191	-0.029	0.718	1.411	0.972	2.05	0.0705	174.642	3.99e-05
				SI	110	0.109	0.169	-0.222	0.44	1.115	0.801	1.553	0.519			finngen_r3_I9_HYPTENS	109	0.066	0.166	-0.259	0.391	1.068	0.772	1.478	0.692
			MV EGGER	DPW	110	0.519	0.244	0.04	0.998	1.681	1.041	2.714	0.0337	178.855	1.64e-05	finngen_r3_I9_HYPTENS	109	0.708	0.246	0.225	1.191	2.03	1.252	3.291	0.00408	166.604	0.000156793
				SI	110	0.283	0.189	-0.088	0.654	1.327	0.916	1.922	0.135			finngen_r3_I9_HYPTENS	109	0.258	0.184	-0.102	0.618	1.295	0.903	1.856	0.159
				INTERCEPT	110	-0.005	0.003	-0.01	0	0.995	0.99	1	0.0512			finngen_r3_I9_HYPTENS	109	-0.006	0.003	-0.011	-0.001	0.994	0.989	0.999	0.0237
I9_CHD	Major coronary heart disease event	FinnGen	MV IVW	DPW	110	-0.083	0.223	-0.519	0.354	0.921	0.595	1.424	0.711	124.918	0.126984
				SI	110	0.282	0.201	-0.112	0.675	1.325	0.894	1.964	0.161
			MV EGGER	DPW	110	0.043	0.295	-0.536	0.622	1.044	0.585	1.862	0.884	124.427	0.119573
				SI	110	0.351	0.228	-0.096	0.798	1.421	0.909	2.222	0.124
				INTERCEPT	110	-0.002	0.003	-0.008	0.004	0.998	0.992	1.004	0.516
I9_IHD	Ischaemic heart disease, wide definition	FinnGen	MV IVW	DPW	110	-0.255	0.198	-0.643	0.132	0.775	0.526	1.141	0.196	131.557	0.0613183
				SI	110	0.297	0.178	-0.053	0.647	1.346	0.948	1.909	0.0963
			MV EGGER	DPW	110	0.129	0.256	-0.373	0.632	1.138	0.689	1.881	0.614	125.396	0.108062
				SI	110	0.511	0.198	0.122	0.9	1.667	1.13	2.459	0.01
				INTERCEPT	110	-0.006	0.003	-0.011	-0.001	0.994	0.989	0.999	0.0219
I9_CARDMYO	Cardiomyopathy	FinnGen	MV IVW	DPW	110	0.124	0.465	-0.788	1.036	1.132	0.455	2.818	0.79	119.477	0.211897
				SI	110	0.018	0.42	-0.807	0.842	1.018	0.446	2.32	0.967
			MV EGGER	DPW	110	-0.128	0.617	-1.336	1.081	0.88	0.263	2.948	0.836	119.045	0.200585
				SI	110	-0.122	0.478	-1.058	0.814	0.885	0.347	2.257	0.798
				INTERCEPT	110	0.004	0.006	-0.009	0.017	1.004	0.991	1.017	0.533
I9_CONDUCTIO	Conduction disorders	FinnGen	MV IVW	DPW	110	-0.525	0.371	-1.252	0.201	0.591	0.286	1.223	0.156	94.1555	0.826307
				SI	110	0.135	0.335	-0.521	0.792	1.145	0.594	2.207	0.687
			MV EGGER	DPW	110	-0.418	0.49	-1.378	0.542	0.659	0.252	1.72	0.394	94.043	0.810072
				SI	110	0.195	0.379	-0.549	0.939	1.215	0.578	2.557	0.607
				INTERCEPT	110	-0.002	0.005	-0.012	0.008	0.998	0.988	1.008	0.737
I9_AVBLOCK	AV-block	FinnGen	MV IVW	DPW	110	-0.56	0.517	-1.573	0.452	0.571	0.207	1.572	0.278	103.753	0.597663
				SI	110	-0.206	0.467	-1.122	0.709	0.814	0.326	2.031	0.658
			MV EGGER	DPW	110	-0.757	0.683	-2.096	0.582	0.469	0.123	1.789	0.268	103.559	0.576148
				SI	110	-0.316	0.529	-1.352	0.721	0.729	0.259	2.056	0.551
				INTERCEPT	110	0.003	0.007	-0.011	0.017	1.003	0.989	1.017	0.66
I9_LBBB	Left bundle-branch block	FinnGen	MV IVW	DPW	110	-1.458	0.881	-3.185	0.27	0.233	0.041	1.31	0.0982	119.779	0.206386
				SI	110	0.054	0.8	-1.514	1.622	1.056	0.22	5.062	0.946
			MV EGGER	DPW	110	-2.207	1.162	-4.484	0.07	0.11	0.011	1.072	0.0575	118.69	0.206976
				SI	110	-0.368	0.906	-2.145	1.408	0.692	0.117	4.09	0.685
				INTERCEPT	110	0.012	0.012	-0.012	0.036	1.012	0.988	1.037	0.322
I9_RBBB	Right bundle-branch block	FinnGen	MV IVW	DPW	110	-0.722	1.215	-3.104	1.66	0.486	0.045	5.262	0.553	111.85	0.3805
				SI	110	1.407	1.1	-0.749	3.563	4.082	0.473	35.258	0.201
			MV EGGER	DPW	110	-0.852	1.612	-4.012	2.308	0.426	0.018	10.05	0.597	111.834	0.355309
				SI	110	1.334	1.252	-1.121	3.788	3.795	0.326	44.173	0.287
				INTERCEPT	110	0.002	0.017	-0.031	0.035	1.002	0.969	1.036	0.901
I9_CARDARR	Cardiac arrest	FinnGen	MV IVW	DPW	110	-0.277	0.814	-1.873	1.32	0.758	0.154	3.742	0.734	118.372	0.232901
				SI	110	0.599	0.732	-0.837	2.034	1.819	0.433	7.644	0.414
			MV EGGER	DPW	110	0.561	1.076	-1.549	2.671	1.752	0.212	14.453	0.602	116.834	0.242613
				SI	110	1.059	0.828	-0.563	2.681	2.884	0.57	14.606	0.201
				INTERCEPT	110	-0.013	0.011	-0.035	0.009	0.987	0.965	1.009	0.235
I9_HEARTFAIL	Heart failure, strict	FinnGen	MV IVW	DPW	110	-0.193	0.31	-0.8	0.415	0.825	0.449	1.514	0.534	179.09	2.05e-05	finngen_r3_I9_HEARTFAIL	106	-0.274	0.27	-0.804	0.256	0.76	0.447	1.292	0.311	129.223	0.0474537
				SI	110	0.521	0.279	-0.026	1.069	1.684	0.974	2.913	0.0621			finngen_r3_I9_HEARTFAIL	106	0.544	0.249	0.056	1.032	1.724	1.058	2.807	0.0287
			MV EGGER	DPW	110	0.12	0.409	-0.682	0.922	1.128	0.506	2.514	0.769	176.836	2.52e-05	finngen_r3_I9_HEARTFAIL	106	-0.007	0.358	-0.71	0.695	0.993	0.492	2.003	0.983	127.632	0.0503569
				SI	110	0.695	0.316	0.075	1.314	2.003	1.078	3.721	0.0279			finngen_r3_I9_HEARTFAIL	106	0.711	0.289	0.145	1.278	2.037	1.156	3.589	0.0138
				INTERCEPT	110	-0.005	0.004	-0.013	0.003	0.995	0.987	1.003	0.243			finngen_r3_I9_HEARTFAIL	106	-0.004	0.004	-0.012	0.003	0.996	0.988	1.003	0.257
I9_HEARTFAIL_ALLCAUSE	Heart failure, all causes	FinnGen	MV IVW	DPW	110	0.0406487	0.221478	-0.393448	0.474745	1.04149	0.674726	1.6076	0.854379	169.069	0.000157587		FG HEARTFAIL_ALLCAUSE	109	-0.0268267	0.216162	-0.450504	0.39685	0.97353	0.637307	1.48713	0.901232	157.568	0.00107058
				SI	110	0.44117	0.199727	0.0497051	0.832635	1.55453	1.05096	2.29937	0.027184				FG HEARTFAIL_ALLCAUSE	109	0.515356	0.195524	0.13213	0.898582	1.67423	1.14126	2.45612	0.00839458
			MV EGGER	DPW	110	0.332275	0.291146	-0.238372	0.902921	1.39414	0.78791	2.4668	0.25376	165.448	0.000249752		FG HEARTFAIL_ALLCAUSE	109	0.355713	0.279774	-0.192644	0.90407	1.4272	0.824776	2.46964	0.203576	151.241	0.00259651
				SI	110	0.602606	0.224789	0.16202	1.04319	1.82687	1.17588	2.83826	0.00734538				FG HEARTFAIL_ALLCAUSE	109	0.741374	0.220365	0.309459	1.17329	2.09882	1.36269	3.23261	0.000767375
				INTERCEPT	110	-0.00467332	0.00305384	-0.0106588	0.0013122	0.995338	0.989398	1.00131	0.12594				FG HEARTFAIL_ALLCAUSE	109	-0.00626842	0.00297676	-0.0121029	-0.000433979	0.993751	0.98797	0.999566	0.0352227
I9_DOAAC	Diseases of arteries, arterioles and capillaries	FinnGen	MV IVW	DPW	110	-0.18	0.234	-0.638	0.279	0.836	0.528	1.322	0.443	90.1026	0.893682
				SI	110	0.417	0.211	0.003	0.831	1.518	1.003	2.295	0.0481
			MV EGGER	DPW	110	-0.414	0.309	-1.02	0.192	0.661	0.361	1.211	0.18	88.7554	0.899691
				SI	110	0.287	0.239	-0.182	0.755	1.332	0.834	2.129	0.23
				INTERCEPT	110	0.004	0.003	-0.003	0.01	1.004	0.997	1.01	0.246
I9_ATHSCLE	Atherosclerosis, excluding cerebral, coronary and PAD	FinnGen	MV IVW	DPW	110	-0.268	0.323	-0.901	0.364	0.765	0.406	1.44	0.406	113.65	0.336117
				SI	110	0.851	0.291	0.281	1.422	2.343	1.325	4.144	0.00343
			MV EGGER	DPW	110	-0.357	0.429	-1.197	0.484	0.7	0.302	1.622	0.405	113.544	0.31423
				SI	110	0.802	0.331	0.154	1.451	2.231	1.166	4.268	0.0154
				INTERCEPT	110	0.001	0.004	-0.007	0.01	1.001	0.993	1.01	0.752
I9_AORTANEUR	Aortic aneurysm	FinnGen	MV IVW	DPW	110	0.102	0.484	-0.847	1.051	1.107	0.429	2.86	0.833	105.096	0.561152
				SI	110	0.059	0.437	-0.798	0.916	1.061	0.45	2.499	0.893
			MV EGGER	DPW	110	-0.318	0.639	-1.572	0.935	0.727	0.208	2.547	0.619	104.083	0.561792
				SI	110	-0.176	0.496	-1.148	0.796	0.839	0.317	2.216	0.723
				INTERCEPT	110	0.007	0.007	-0.006	0.02	1.007	0.994	1.02	0.314
I9_OTHANEUR	Other aneurysm	FinnGen	MV IVW	DPW	110	-1.675	1.07	-3.773	0.423	0.187	0.023	1.527	0.118	131.157	0.0642643
				SI	110	0.011	0.967	-1.884	1.906	1.011	0.152	6.723	0.991
			MV EGGER	DPW	110	-0.765	1.415	-3.538	2.008	0.465	0.029	7.45	0.589	129.981	0.064809
				SI	110	0.518	1.095	-1.629	2.665	1.678	0.196	14.362	0.637
				INTERCEPT	110	-0.015	0.015	-0.044	0.015	0.985	0.957	1.015	0.325
I9_ARTEMBTHRLOW	Arterial embolism and thrombosis of lower extremity artery	FinnGen	MV IVW	DPW	110	0.669	1.191	-1.665	3.003	1.952	0.189	20.139	0.574	132.323	0.0559781
				SI	110	0.759	1.074	-1.346	2.863	2.135	0.26	17.513	0.48
			MV EGGER	DPW	110	0.647	1.584	-2.456	3.751	1.91	0.086	42.562	0.683	132.323	0.0489178
				SI	110	0.747	1.222	-1.648	3.141	2.11	0.193	23.128	0.541
				INTERCEPT	110	0	0.017	-0.032	0.033	1	0.968	1.033	0.983
I9_ARTEMBTHRNAS	Other arterial embolism and thrombosis	FinnGen	MV IVW	DPW	110	0.464	1.411	-2.3	3.229	1.591	0.1	25.251	0.742	131.234	0.0636913
				SI	110	0.095	1.273	-2.399	2.589	1.1	0.091	13.319	0.941
			MV EGGER	DPW	110	2.357	1.854	-1.277	5.99	10.555	0.279	399.592	0.204	128.32	0.0784796
				SI	110	1.143	1.432	-1.664	3.949	3.135	0.189	51.883	0.425
				INTERCEPT	110	-0.03	0.019	-0.068	0.008	0.97	0.934	1.008	0.119
I9_PAD	Peripheral artery disease	FinnGen	MV IVW	DPW	110	-0.15	0.301	-0.74	0.441	0.861	0.477	1.554	0.62	86.6685	0.934937
				SI	110	0.856	0.272	0.323	1.389	2.353	1.381	4.009	0.00164
			MV EGGER	DPW	110	-0.203	0.399	-0.984	0.578	0.816	0.374	1.783	0.611	86.6268	0.925918
				SI	110	0.826	0.308	0.223	1.43	2.285	1.249	4.179	0.00729
				INTERCEPT	110	0.001	0.004	-0.007	0.009	1.001	0.993	1.009	0.838
I9_VTE	Venous thromboembolism	FinnGen	MV IVW	DPW	110	-0.249	0.275	-0.789	0.29	0.779	0.455	1.336	0.365	119.154	0.217913
				SI	110	0.457	0.249	-0.03	0.944	1.579	0.97	2.571	0.066
			MV EGGER	DPW	110	-0.48	0.364	-1.193	0.233	0.619	0.303	1.262	0.187	118.112	0.217697
				SI	110	0.328	0.282	-0.224	0.881	1.389	0.799	2.412	0.244
				INTERCEPT	110	0.004	0.004	-0.004	0.011	1.004	0.996	1.011	0.331
I9_PHLETHROMBDVTLOW	DVT of lower extremities	FinnGen	MV IVW	DPW	110	0.278	0.377	-0.462	1.017	1.32	0.63	2.766	0.462	121.436	0.177814
				SI	110	0.383	0.341	-0.286	1.051	1.466	0.752	2.861	0.262
			MV EGGER	DPW	110	-0.276	0.494	-1.245	0.693	0.759	0.288	2	0.577	118.195	0.216129
				SI	110	0.074	0.383	-0.676	0.825	1.077	0.509	2.282	0.846
				INTERCEPT	110	0.009	0.005	-0.001	0.019	1.009	0.999	1.019	0.0868
I9_HYPERTROCARDMYOP	Hypertrophic cardiomyopathy	FinnGen	MV IVW	DPW	110	0.995	1.023	-1.01	3.001	2.706	0.364	20.096	0.331	121.106	0.183267
				SI	110	-0.449	0.923	-2.259	1.361	0.638	0.104	3.901	0.627
			MV EGGER	DPW	110	-0.408	1.343	-3.04	2.225	0.665	0.048	9.251	0.762	118.287	0.214408
				SI	110	-1.229	1.039	-3.266	0.807	0.292	0.038	2.242	0.237
				INTERCEPT	110	0.023	0.014	-0.005	0.05	1.023	0.995	1.051	0.11
*FinnGen: https://www.finngen.fi/en/access_results	“We want to acknowledge the participants and investigators of the FinnGen study”
Data release:	2020-06-16
Total sample size:	135638
Total number variants analyzed:	16962063
Documentataion	https://finngen.gitbook.io/documentation/
Additionally to the biobanks in the previous releases, the following biobanks and cohorts are part of the FinnGen R3 release:
Auria Biobank
Biobank Borealis of Northern Finland
Biobank of Eastern Finland
Central Finland Biobank
Finnish Red Cross Blood Service Biobank
Finnish Clinical Biobank Tampere
Helsinki Biobank
Terveystalo Biobank
THL Biobank
The following biobanks and cohorts are part of the previous FinnGen R2 release:
SUPER
Auria Biobank
Blood Service Biobank
Borealis Biobank
Botnia study
Eastern Finland Biobank
FinHealth
FINRISK
GENERISK
Health 2000/2011
Helsinki Biobank
Migraine Family Study
THL Diabetes
